# Supplementary material for: Culture-independent genome sequencing of Coxiella burnetii from a native heart valve of a Tunisian patient with severe infective endocarditis
Source: New Microbes New Infect. 2017 Oct 10;21:31–5. doi: 10.1016/j.nmni.2017.09.004 (PMC5701788; doi:10.1016/j.nmni.2017.09.004)
Supplement: mmc1 [file mmc1.xlsx]

## Sheet: info_table
assembly accession	chromosome accession	desciption	GC (%)	size (bp)
GCF_000767035.1	NZ_CP007555.1	Coxiella burnetii Namibia genome.	41.2	1996532
GCF_000723265.1	NZ_CCAK000000000	Coxiella burnetii Cb_O184	41.37	2168222
GCA_000300315.1	AKYP01000000	Coxiella burnetii cb109	41.59	1931494
GCF_000723285.1	NZ_CCAM000000000	Coxiella burnetii EV-Cb_C13	42.12	2023172
GCF_000169495.2	NZ_AAYJ00000000	Coxiella burnetii Q321	42.3	1999200
GCF_000612785.1	NZ_CCAJ000000000	Coxiella burnetii Cb_C2	42.23	2013749
-	PRJEB21559	Coxiella burnetii V525_Tunisia	42.19	2044864
GCF_000751935.1	NZ_CCNR00000000	Coxiella burnetii RSA 493	42.25	1956891
GCF_000820825.1	NZ_CCYB00000000	Coxiella burnetii RSA 493	42.25	1956891
GCF_000756325.1	NZ_JPVV00000000	Coxiella burnetii AuQ01	42.31	2031633
GCF_000723305.1	NZ_CCAI000000000	Coxiella burnetii Cb_B18	42.37	2008445
GCF_000613025.1	NZ_CCAH000000000	Coxiella burnetii Cb_B1	42.37	2008014
GCF_002247225.1	NZ_NOLP00000000	Coxiella burnetii Ko Q229	42.36	1974020
GCF_002247185.1	NZ_NOLR00000000	Coxiella burnetii Idaho Goat Q195	42.43	1968263
GCF_000723245.1	NZ_CCAL000000000	Coxiella burnetii EV-Cb_BK10	42.38	1999717
GCF_002247155.1	NZ_NOLM00000000	Coxiella burnetii Dugway 7E65-68	42.28	2138988
GCF_002247265.1	NZ_NOLQ00000000	Coxiella burnetii Dyer RSA345	42.46	1969263
GCF_002247335.1	NZ_NOLV00000000	Coxiella burnetii California 33 RSA329	42.46	1968897
GCF_002247305.1	NZ_NOLU00000000	Coxiella burnetii California 16 RSA350	42.46	1968786
GCF_002249845.1	NZ_NOLS00000000	Coxiella burnetii Ohio 314 RSA338	42.46	1968786
GCF_002247285.1	NZ_NOLT00000000	Coxiella burnetii Ohio 314 RSA270	42.46	1968781
GCF_002247205.1	NZ_NOLO00000000	Coxiella burnetii Turkey RSA315	42.46	1969057
GCF_002247545.1	NZ_NOLN00000000	Coxiella burnetii Dugway 7D77-80	42.29	2138428
GCF_000967075.1	NZ_JZWL00000000	Coxiella burnetii NL-Limburg	42.82	2214254
GCF_000820465.1	NZ_CCXO00000000	Coxiella burnetii Cb196_Saudi_Arabia	42.55	2006413
GCF_000017105.1	NC_009727.1	Coxiella burnetii Dugway 5J108-111	42.44	2158758
GCF_001572745.1	NZ_CP013667.1	Coxiella burnetii 3262	42.94	2093477
GCF_000826165.1	NZ_CDBG01000001.1	Coxiella burnetii RSA 493 Cb171_QLYMPHOMA	42.38	2077112
GCF_000019885.1	NC_011528.1	Coxiella burnetii CbuK_Q154	42.67	2063100
GCF_000168875.3	NZ_CP018150.1	Coxiella burnetii 'MSU Goat Q177'	42.67	2063021
GCF_000018745.1	NC_010117.1	Coxiella burnetii RSA 331	42.76	2016427
GCF_000019865.1	NC_011527.1	Coxiella burnetii CbuG_Q212	42.63	2008870
GCF_000007765.2	NC_002971.4	Coxiella burnetii RSA 493	42.66	1995488
GCF_000367725.2	NZ_LK937696.1	Coxiella burnetii Z3055	42.64	1995457
GCF_000470495.1	NZ_HG428641.1	Coxiella burnetii Cb185 isolate Cb 185	42.55	1991453
GCA_000359545.5	HG825990	Coxiella burnetii Cb175_Guyana	42.64	1989565
GCF_002109345.1	NZ_CP018005.1	Coxiella burnetii RSA 439b	42.72	1969245
GCF_002094935.1	NZ_CP020616.1	Coxiella burnetii RSA 439a	42.72	1969224
GCF_001572765.1	NZ_CP014354.1	Coxiella burnetii 3345937	42.31	1962394
