# Supplementary material for: Culture-independent genome sequencing of Coxiella burnetii from a native heart valve of a Tunisian patient with severe infective endocarditis
Source: New Microbes New Infect. 2017 Oct 10;21:31–5. doi: 10.1016/j.nmni.2017.09.004 (PMC5701788; doi:10.1016/j.nmni.2017.09.004)
Supplement: mmc2 [file mmc2.xlsx]

## Sheet: table_S2_ANIm_percentage_identi
	C. burnetii V525_Tunisia	C. burnetii CbuK_Q154	C. burnetii 'MSU Goat Q177'	C. burnetii Dugway 5J108-111	C. burnetii RSA 493	C. burnetii strain RSA439	C. burnetii strain RSA 439	C. burnetii RSA 331	C. burnetii Cb175_Guyana	C. burnetii strain 3262	C. burnetii CbuG_Q212	C. burnetii Z3055
C. burnetii V525_Tunisia	100	99.825	99.823	99.65	99.553	99.55	99.55	99.49	99.469	99.451	99.449	99.375
C. burnetii CbuK_Q154	99.825	100	99.996	99.589	99.493	99.49	99.489	99.431	99.398	99.388	99.401	99.294
C. burnetii 'MSU Goat Q177'	99.823	99.996	100	99.596	99.497	99.494	99.493	99.435	99.402	99.395	99.405	99.298
C. burnetii Dugway 5J108-111	99.65	99.589	99.596	100	99.588	99.588	99.587	99.527	99.512	99.51	99.479	99.387
C. burnetii RSA 493	99.553	99.493	99.497	99.588	100	99.998	99.997	99.797	99.864	99.778	99.521	99.701
C. burnetii strain RSA439	99.55	99.49	99.494	99.588	99.998	100	99.999	99.796	99.863	99.774	99.517	99.698
C. burnetii strain RSA 439	99.55	99.489	99.493	99.587	99.997	99.999	100	99.795	99.862	99.773	99.516	99.697
C. burnetii RSA 331	99.49	99.431	99.435	99.527	99.797	99.796	99.795	100	99.711	99.805	99.473	99.694
C. burnetii Cb175_Guyana	99.469	99.398	99.402	99.512	99.864	99.863	99.862	99.711	100	99.683	99.435	99.601
C. burnetii strain 3262	99.451	99.388	99.395	99.51	99.778	99.774	99.773	99.805	99.683	100	99.444	99.89
C. burnetii CbuG_Q212	99.449	99.401	99.405	99.479	99.521	99.517	99.516	99.473	99.435	99.444	100	99.34
C. burnetii Z3055	99.375	99.294	99.298	99.387	99.701	99.698	99.697	99.694	99.601	99.89	99.34	100
