# Supplementary material for: Culture-independent genome sequencing of Coxiella burnetii from a native heart valve of a Tunisian patient with severe infective endocarditis
Source: New Microbes New Infect. 2017 Oct 10;21:31–5. doi: 10.1016/j.nmni.2017.09.004 (PMC5701788; doi:10.1016/j.nmni.2017.09.004)
Supplement: mmc3 [file mmc3.xlsx]

## Sheet: snps
CHROM	POS	TYPE	REF	ALT	EVIDENCE	FTYPE	STRAND	NT_POS	AA_POS	EFFECT	LOCUS_TAG	GENE	PRODUCT
NC_011528	1115	snp	A	C	C:1714 A:0	CDS	+	976/1356	326/451	synonymous_variant c.976A>C p.Arg326Arg	CBUK_RS00010	dnaA	chromosomal replication initiator protein DnaA
NC_011528	3025	snp	G	C	C:1390 G:0	CDS	+	273/1074	91/357	missense_variant c.273G>C p.Gln91His	CBUK_RS00020		DNA recombination protein RecF
NC_011528	3338	snp	A	G	G:1285 A:1	CDS	+	586/1074	196/357	missense_variant c.586A>G p.Ile196Val	CBUK_RS00020		DNA recombination protein RecF
NC_011528	6763	mnp	AA	GG	GG:140 AA:0	CDS	+	65/156	22/51	missense_variant c.65_66delAAinsGG p.Lys22Arg	CBUK_RS00030		transposase
NC_011528	8009	snp	G	A	A:836 G:5	CDS	-	53/273	18/90	missense_variant c.53C>T p.Ala18Val	CBUK_RS00040		hypothetical protein
NC_011528	8034	snp	C	T	T:1221 C:1	CDS	-	28/273	10/90	missense_variant c.28G>A p.Gly10Ser	CBUK_RS00040		hypothetical protein
NC_011528	8080	snp	G	A	A:2113 G:2
NC_011528	8386	snp	C	A	A:2144 C:0	CDS	-	308/582	103/193	missense_variant c.308G>T p.Cys103Phe	CBUK_RS00045	rsmD	16S rRNA methyltransferase
NC_011528	8844	del	CGGGGGGGA	CGGGGGGA	CGGGGGGA:476 CGGGGGGGA:3
NC_011528	9059	ins	TA	TCCA	TCCA:169 TA:0
NC_011528	9108	ins	CG	CGCGGGGATGACGAAAGGAG	CGCGGGGATGACGAAAGGAG:518 CG:3
NC_011528	15032	snp	A	C	C:1069 A:0
NC_011528	16079	snp	T	G	G:1982 T:1	CDS	+	71/867	24/288	missense_variant c.71T>G p.Leu24Trp	CBUK_RS00095		DNA-directed RNA polymerase sigma-70 factor
NC_011528	17807	ins	TA	TGGA	TGGA:409 TA:1
NC_011528	18213	snp	C	G	G:1939 C:0
NC_011528	18991	snp	A	G	G:1427 A:0	CDS	+	704/960	235/319	missense_variant c.704A>G p.Glu235Gly	CBUK_RS00105		glycine--tRNA ligase subunit alpha
NC_011528	21806	snp	A	C	C:1312 A:0	CDS	+	491/1293	164/430	missense_variant c.491A>C p.His164Pro	CBUK_RS00115		16S rRNA methyltransferase
NC_011528	22503	snp	C	G	G:1544 C:0	CDS	+	1188/1293	396/430	synonymous_variant c.1188C>G p.Pro396Pro	CBUK_RS00115		16S rRNA methyltransferase
NC_011528	23108	ins	TT	TAT	TAT:618 TT:0
NC_011528	23365	snp	T	C	C:446 T:0
NC_011528	23869	snp	G	T	T:1904 G:0	CDS	+	177/366	59/121	synonymous_variant c.177G>T p.Val59Val	CBUK_RS00130		ribonuclease P protein component
NC_011528	27052	snp	G	C	C:1134 G:0	CDS	+	591/1359	197/452	synonymous_variant c.591G>C p.Thr197Thr	CBUK_RS00145	trmE	tRNA modification GTPase MnmE
NC_011528	28453	ins	CA	CTCTCTA	CTCTCTA:632 CA:10	CDS	+	56/219	19/72	frameshift_variant c.55_56insTCTCT p.Gln19fs	CBUK_RS00155		hypothetical protein
NC_011528	28457	del	TAGAGAG	TG	TG:615 TAGAGAG:9	CDS	+	60/219	20/72	frameshift_variant c.60_64delAGAGA p.Glu21fs	CBUK_RS00155		hypothetical protein
NC_011528	31171	snp	C	T	T:1258 C:0	CDS	+	485/615	162/204	missense_variant c.485C>T p.Ser162Leu	CBUK_RS00165		ribosomal RNA small subunit methyltransferase G
NC_011528	33589	snp	T	C	C:1848 T:1	CDS	+	390/2562	130/853	synonymous_variant c.390T>C p.Ala130Ala	CBUK_RS00180		acyl-CoA synthetase
NC_011528	34195	snp	A	G	G:1052 A:0	CDS	+	996/2562	332/853	synonymous_variant c.996A>G p.Arg332Arg	CBUK_RS00180		acyl-CoA synthetase
NC_011528	34255	snp	T	G	G:821 T:0	CDS	+	1056/2562	352/853	missense_variant c.1056T>G p.Phe352Leu	CBUK_RS00180		acyl-CoA synthetase
NC_011528	34692	snp	A	G	G:589 A:1	CDS	+	1493/2562	498/853	missense_variant c.1493A>G p.Tyr498Cys	CBUK_RS00180		acyl-CoA synthetase
NC_011528	35096	snp	T	G	G:687 T:0	CDS	+	1897/2562	633/853	missense_variant c.1897T>G p.Phe633Val	CBUK_RS00180		acyl-CoA synthetase
NC_011528	36404	del	GCCCCCT	GCCCCT	GCCCCT:1591 GCCCCCT:0	CDS	+	574/1309	192/435	frameshift_variant c.574delC p.Leu192fs	CBUK_RS00185		MFS transporter
NC_011528	36587	snp	A	G	G:2306 A:0	CDS	+	752/1309	251/435	missense_variant c.752A>G p.Asp251Gly	CBUK_RS00185		MFS transporter
NC_011528	36938	snp	T	G	G:1862 T:0	CDS	+	1103/1309	368/435	missense_variant c.1103T>G p.Leu368Trp	CBUK_RS00185		MFS transporter
NC_011528	39207	snp	C	T	T:1563 C:0	CDS	+	183/2448	61/815	synonymous_variant c.183C>T p.Val61Val	CBUK_RS00215		DNA ligase
NC_011528	40323	snp	G	A	A:434 G:0	CDS	+	1299/2448	433/815	synonymous_variant c.1299G>A p.Arg433Arg	CBUK_RS00215		DNA ligase
NC_011528	40896	snp	C	T	T:1444 C:0	CDS	+	1872/2448	624/815	synonymous_variant c.1872C>T p.Gly624Gly	CBUK_RS00215		DNA ligase
NC_011528	42006	snp	C	T	T:1734 C:1	CDS	-	314/494	105/163	missense_variant c.314G>A p.Arg105His	CBUK_RS00225		hypothetical protein
NC_011528	43180	snp	G	A	A:1320 G:0	CDS	-	148/339	50/112	synonymous_variant c.148C>T p.Leu50Leu	CBUK_RS00235		hypothetical protein
NC_011528	44135	snp	T	C	C:1121 T:3	CDS	-	466/1179	156/392	missense_variant c.466A>G p.Ser156Gly	CBUK_RS00240		ATPase AAA
NC_011528	44448	snp	A	G	G:1202 A:0	CDS	-	153/1179	51/392	synonymous_variant c.153T>C p.Val51Val	CBUK_RS00240		ATPase AAA
NC_011528	44664	snp	A	C	C:1150 A:0
NC_011528	50149	snp	C	T	T:2003 C:0	CDS	+	75/1386	25/461	synonymous_variant c.75C>T p.Ala25Ala	CBUK_RS00280		ATP synthase subunit beta
NC_011528	50758	snp	A	G	G:1507 A:0	CDS	+	684/1386	228/461	synonymous_variant c.684A>G p.Leu228Leu	CBUK_RS00280		ATP synthase subunit beta
NC_011528	55807	snp	A	C	C:2120 A:0	CDS	-	58/447	20/148	missense_variant c.58T>G p.Cys20Gly	CBUK_RS00300		membrane protein
NC_011528	56062	snp	C	T	T:1026 C:1
NC_011528	58890	snp	T	C	C:1084 T:0	CDS	-	457/873	153/290	missense_variant c.457A>G p.Lys153Glu	CBUK_RS00320		phospho-3-sulfolactate synthase
NC_011528	58977	snp	T	G	G:1240 T:0	CDS	-	370/873	124/290	missense_variant c.370A>C p.Met124Leu	CBUK_RS00320		phospho-3-sulfolactate synthase
NC_011528	60367	snp	C	A	A:955 C:0	CDS	+	1033/1260	345/419	missense_variant c.1033C>A p.His345Asn	CBUK_RS00325		NAD(P) transhydrogenase subunit alpha
NC_011528	61517	snp	C	G	G:1157 C:0	CDS	+	245/1371	82/456	missense_variant c.245C>G p.Ala82Gly	CBUK_RS00335		NADP transhydrogenase subunit alpha
NC_011528	67154	snp	G	A	A:869 G:0	CDS	+	1530/1998	510/665	synonymous_variant c.1530G>A p.Glu510Glu	CBUK_RS00360		transketolase
NC_011528	69467	snp	C	A	A:967 C:0	CDS	+	740/1200	247/399	missense_variant c.740C>A p.Pro247Gln	CBUK_RS00370		phosphoglycerate kinase
NC_011528	70230	snp	C	T	T:1185 C:1	CDS	+	317/1455	106/484	missense_variant c.317C>T p.Pro106Leu	CBUK_RS00375		pyruvate kinase
NC_011528	73019	snp	A	T	T:2062 A:0
NC_011528	73059	snp	G	C	C:1598 G:0
NC_011528	74313	snp	C	T	T:88 C:1	CDS	-	106/273	36/90	missense_variant c.106G>A p.Asp36Asn	CBUK_RS00390		hypothetical protein
NC_011528	75332	snp	T	C	C:3090 T:1	CDS	-	362/1155	121/384	missense_variant c.362A>G p.Asn121Ser	CBUK_RS00395		ATPase
NC_011528	75631	snp	G	A	A:3177 G:0	CDS	-	63/1155	21/384	synonymous_variant c.63C>T p.Asn21Asn	CBUK_RS00395		ATPase
NC_011528	76811	snp	T	C	C:1902 T:1	CDS	+	1082/1836	361/611	missense_variant c.1082T>C p.Val361Ala	CBUK_RS00400		glucosamine--fructose-6-phosphate aminotransferase
NC_011528	77793	ins	TGGGGGGT	TGGGGGGGT	TGGGGGGGT:2542 TGGGGGGT:5	CDS	+	233/584	78/193	frameshift_variant c.232dupG p.Val78fs	CBUK_RS00405		DNA-binding protein
NC_011528	78204	del	TCAC	TC	TC:3349 TCAC:148
NC_011528	78340	snp	G	T	T:3448 G:0	CDS	+	31/228	11/75	missense_variant c.31G>T p.Asp11Tyr	CBUK_RS00410		hypothetical protein
NC_011528	78556	snp	G	C	C:2824 G:0	CDS	-	853/867	285/288	missense_variant c.853C>G p.Pro285Ala	CBUK_RS00415		gluconolactonase
NC_011528	80041	snp	A	C	C:625 A:0	CDS	+	454/1904	152/633	missense_variant c.454A>C p.Thr152Pro	CBUK_RS00420		hypothetical protein
NC_011528	80817	del	ATTTTTTTTC	ATTTTTTTC	ATTTTTTTC:1263 ATTTTTTTTC:2	CDS	+	1238/1904	413/633	frameshift_variant c.1238delT p.Phe413fs	CBUK_RS00420		hypothetical protein
NC_011528	81191	snp	G	A	A:1218 G:0	CDS	+	1604/1904	535/633	missense_variant c.1604G>A p.Arg535Lys	CBUK_RS00420		hypothetical protein
NC_011528	81716	del	CTTTTTTA	CTTTTTA	CTTTTTA:1365 CTTTTTTA:0	CDS	-	166/354	56/117	frameshift_variant c.166delA p.Val58fs	CBUK_RS11090		hypothetical protein
NC_011528	83012	del	ATT	AT	AT:1703 ATT:0	CDS	+	505/819	169/272	frameshift_variant c.505delT p.Ser169fs	CBUK_RS00430		hypothetical protein
NC_011528	83106	del	AGG	AG	AG:1606 AGG:30	CDS	+	601/819	201/272	frameshift_variant c.601delG p.Ala201fs	CBUK_RS00430		hypothetical protein
NC_011528	86609	snp	A	G	G:3231 A:0	CDS	+	493/1629	165/542	missense_variant c.493A>G p.Ile165Val	CBUK_RS00440		amino acid permease
NC_011528	87569	snp	A	G	G:2879 A:0	CDS	+	1453/1629	485/542	missense_variant c.1453A>G p.Arg485Gly	CBUK_RS00440		amino acid permease
NC_011528	87675	snp	G	A	A:2736 G:1	CDS	+	1559/1629	520/542	missense_variant c.1559G>A p.Gly520Asp	CBUK_RS00440		amino acid permease
NC_011528	88050	snp	G	A	A:2523 G:2	CDS	+	301/441	101/146	missense_variant c.301G>A p.Asp101Asn	CBUK_RS00445		acyl-CoA thioester hydrolase
NC_011528	89802	snp	A	C	C:1228 A:0	CDS	+	1484/1944	495/647	missense_variant c.1484A>C p.His495Pro	CBUK_RS00450		amino acid transporter
NC_011528	90635	snp	T	C	C:507 T:0	CDS	+	301/389	101/128	missense_variant c.301T>C p.Tyr101His	CBUK_RS00455		cupin
NC_011528	90649	snp	T	C	C:400 T:0	CDS	+	315/389	105/128	synonymous_variant c.315T>C p.Ile105Ile	CBUK_RS00455		cupin
NC_011528	90659	snp	T	C	C:303 T:0	CDS	+	325/389	109/128	missense_variant c.325T>C p.Ser109Pro	CBUK_RS00455		cupin
NC_011528	91953	snp	C	T	T:75 C:0
NC_011528	91958	snp	T	G	G:91 T:0
NC_011528	91967	snp	C	T	T:182 C:0
NC_011528	92014	snp	A	G	G:720 A:0
NC_011528	92131	ins	CTTTTTTTTC	CTTTTTTTTTC	CTTTTTTTTTC:1579 CTTTTTTTTC:24	CDS	-	361/462	121/153	frameshift_variant c.361_362insA p.Gly124fs	CBUK_RS00470		acetyltransferase
NC_011528	92884	snp	C	A	A:2387 C:0	CDS	-	372/759	124/252	synonymous_variant c.372G>T p.Ser124Ser	CBUK_RS00475		membrane protein
NC_011528	95249	snp	G	A	A:2003 G:0	CDS	-	277/288	93/95	missense_variant c.277C>T p.Pro93Ser	CBUK_RS00505		DNA polymerase
NC_011528	95935	snp	C	T	T:1240 C:0
NC_011528	96061	ins	TTGTCTCTTCTGTCTCTTCC	TTGTCTCTTCTGTCTCTTCTGTCTCTTCC	TTGTCTCTTCTGTCTCTTCTGTCTCTTCC:1190 TTGTCTCTTCTGTCTCTTCC:2	CDS	-	363/477	121/158	conservative_inframe_insertion c.363_364insGAAGAGACA p.Lys121_Glu122insGluGluThr	CBUK_RS00510		hypothetical protein
NC_011528	96373	snp	T	C	C:1963 T:0	CDS	-	70/477	24/158	missense_variant c.70A>G p.Thr24Ala	CBUK_RS00510		hypothetical protein
NC_011528	96845	snp	G	T	T:1614 G:0	CDS	-	996/1194	332/397	missense_variant c.996C>A p.Phe332Leu	CBUK_RS00515		ABC transporter substrate-binding protein
NC_011528	97314	snp	C	T	T:1670 C:0	CDS	-	527/1194	176/397	missense_variant c.527G>A p.Gly176Glu	CBUK_RS00515		ABC transporter substrate-binding protein
NC_011528	97411	snp	T	C	C:1548 T:0	CDS	-	430/1194	144/397	missense_variant c.430A>G p.Asn144Asp	CBUK_RS00515		ABC transporter substrate-binding protein
NC_011528	101231	snp	C	T	T:2131 C:0
NC_011528	101377	snp	C	T	T:2272 C:0	CDS	+	74/1101	25/366	missense_variant c.74C>T p.Ser25Leu	CBUK_RS00535		erythronate-4-phosphate dehydrogenase
NC_011528	104236	snp	G	A	A:1681 G:1	CDS	-	1165/1989	389/662	missense_variant c.1165C>T p.His389Tyr	CBUK_RS00550		primosomal protein N'
NC_011528	105695	snp	C	T	T:2834 C:0	CDS	+	224/567	75/188	missense_variant c.224C>T p.Ser75Leu	CBUK_RS00555		elongation factor P
NC_011528	107219	snp	T	C	C:205 T:0
NC_011528	107242	snp	C	A	A:319 C:0	CDS	+	13/1446	5/481	missense_variant c.13C>A p.Pro5Thr	CBUK_RS00565		hypothetical protein
NC_011528	107771	snp	A	G	G:1269 A:0	CDS	+	542/1446	181/481	missense_variant c.542A>G p.Glu181Gly	CBUK_RS00565		hypothetical protein
NC_011528	109457	snp	C	T	T:542 C:0	CDS	+	730/1134	244/377	missense_variant c.730C>T p.Leu244Phe	CBUK_RS00570		hypothetical protein
NC_011528	110370	del	CTTAATAATTAATAAT	CTTAATAAT	CTTAATAAT:1744 CTTAATAATTAATAAT:0	CDS	-	31/532	9/176	frameshift_variant c.25_31delATTATTA p.Asn11fs	CBUK_RS00575		hypothetical protein
NC_011528	111315	snp	G	C	C:1831 G:0	CDS	-	223/513	75/170	missense_variant c.223C>G p.Leu75Val	CBUK_RS00585		superoxide dismutase
NC_011528	112080	snp	A	C	C:2032 A:0	CDS	+	406/1049	136/348	missense_variant c.406A>C p.Met136Leu	CBUK_RS00590		hypothetical protein
NC_011528	112413	snp	G	T	T:1219 G:0	CDS	+	739/1049	247/348	missense_variant c.739G>T p.Ala247Ser	CBUK_RS00590		hypothetical protein
NC_011528	113135	snp	C	G	G:2985 C:0	CDS	+	169/348	57/115	missense_variant c.169C>G p.His57Asp	CBUK_RS00600		hypothetical protein
NC_011528	113934	snp	G	A	A:1861 G:0	CDS	-	234/849	78/282	synonymous_variant c.234C>T p.Arg78Arg	CBUK_RS00605		phosphatidylserine decarboxylase proenzyme
NC_011528	115351	snp	T	G	G:2117 T:0
NC_011528	115749	snp	C	G	G:1659 C:0	CDS	-	771/1167	257/388	synonymous_variant c.771G>C p.Arg257Arg	CBUK_RS00615		hypothetical protein
NC_011528	116410	snp	T	G	G:2476 T:0	CDS	-	110/1167	37/388	missense_variant c.110A>C p.Asp37Ala	CBUK_RS00615		hypothetical protein
NC_011528	116900	snp	C	G	G:2866 C:0	CDS	+	288/633	96/210	synonymous_variant c.288C>G p.Ser96Ser	CBUK_RS00620		hypothetical protein
NC_011528	117068	snp	T	C	C:2455 T:0	CDS	+	456/633	152/210	synonymous_variant c.456T>C p.Ala152Ala	CBUK_RS00620		hypothetical protein
NC_011528	119527	snp	T	G	G:1510 T:2	CDS	+	1144/1449	382/482	missense_variant c.1144T>G p.Ser382Ala	CBUK_RS00635		dolichyl-phosphate-mannose-protein mannosyltransferase
NC_011528	119935	snp	C	T	T:1213 C:0
NC_011528	120823	snp	T	C	C:1274 T:0
NC_011528	121857	snp	C	T	T:3019 C:1	CDS	+	654/915	218/304	synonymous_variant c.654C>T p.Gly218Gly	CBUK_RS00650		glucose-1-phosphate thymidylyltransferase
NC_011528	123504	snp	A	G	G:1469 A:1	CDS	-	340/1380	114/459	missense_variant c.340T>C p.Phe114Leu	CBUK_RS00655		amine oxidase
NC_011528	126670	snp	A	G	G:1507 A:0	CDS	-	52/570	18/189	missense_variant c.52T>C p.Ser18Pro	CBUK_RS00670		dTDP-4-dehydrorhamnose 3,5-epimerase
NC_011528	128016	snp	C	A	A:1401 C:0
NC_011528	128068	snp	T	C	C:1521 T:0
NC_011528	128859	snp	G	T	T:722 G:0	CDS	+	12/564	4/187	synonymous_variant c.12G>T p.Gly4Gly	CBUK_RS00685		peptidyl-tRNA hydrolase
NC_011528	130064	snp	A	G	G:1915 A:0	CDS	+	609/1092	203/363	synonymous_variant c.609A>G p.Leu203Leu	CBUK_RS00690	ychF	GTP-binding protein
NC_011528	130310	snp	C	T	T:2280 C:0	CDS	+	855/1092	285/363	synonymous_variant c.855C>T p.Ala285Ala	CBUK_RS00690	ychF	GTP-binding protein
NC_011528	131319	snp	C	T	T:3196 C:1	CDS	+	77/144	26/47	missense_variant c.77C>T p.Pro26Leu	CBUK_RS00705		hypothetical protein
NC_011528	131419	del	CGGGGGGGA	CGGGGGGA	CGGGGGGA:2856 CGGGGGGGA:26
NC_011528	131824	snp	C	T	T:2725 C:1	CDS	+	70/612	24/203	missense_variant c.70C>T p.Pro24Ser	CBUK_RS00710		membrane protein
NC_011528	132053	snp	T	G	G:2000 T:0	CDS	+	299/612	100/203	missense_variant c.299T>G p.Leu100Trp	CBUK_RS00710		membrane protein
NC_011528	132956	snp	C	T	T:1398 C:0	CDS	-	120/597	40/198	synonymous_variant c.120G>A p.Pro40Pro	CBUK_RS00715		hypothetical protein
NC_011528	133039	snp	T	C	C:1335 T:2	CDS	-	37/597	13/198	missense_variant c.37A>G p.Thr13Ala	CBUK_RS00715		hypothetical protein
NC_011528	133321	snp	C	A	A:418 C:0
NC_011528	133672	snp	C	G	G:1154 C:0	CDS	+	205/819	69/272	missense_variant c.205C>G p.Leu69Val	CBUK_RS00725		hypothetical protein
NC_011528	135698	del	ATTGTGGTTTTA	AA	AA:1141 ATTGTGGTTTTA:26
NC_011528	135710	ins	TT	TAAAACCACAAT	TAAAACCACAAT:1151 TT:26
NC_011528	135714	snp	A	C	C:1367 A:0
NC_011528	137091	snp	A	G	G:2695 A:1	CDS	+	556/1797	186/598	missense_variant c.556A>G p.Ile186Val	CBUK_RS00750		membrane protein
NC_011528	137162	snp	T	C	C:2160 T:0	CDS	+	627/1797	209/598	synonymous_variant c.627T>C p.Gly209Gly	CBUK_RS00750		membrane protein
NC_011528	137335	snp	T	C	C:2236 T:1	CDS	+	800/1797	267/598	missense_variant c.800T>C p.Val267Ala	CBUK_RS00750		membrane protein
NC_011528	139835	snp	A	C	C:949 A:0	CDS	-	312/450	104/149	missense_variant c.312T>G p.Phe104Leu	CBUK_RS00760		sugar translocase
NC_011528	139999	snp	C	A	A:1948 C:0	CDS	-	148/450	50/149	missense_variant c.148G>T p.Val50Leu	CBUK_RS00760		sugar translocase
NC_011528	140072	snp	T	C	C:1152 T:1	CDS	-	75/450	25/149	synonymous_variant c.75A>G p.Leu25Leu	CBUK_RS00760		sugar translocase
NC_011528	140163	snp	T	G	G:835 T:0
NC_011528	140823	del	TATAATAT	TATAT	TATAT:1586 TATAATAT:0
NC_011528	141705	snp	T	C	C:2487 T:0	CDS	-	742/1140	248/379	missense_variant c.742A>G p.Lys248Glu	CBUK_RS00775		3-hydroxyisobutyryl-CoA hydrolase
NC_011528	141902	snp	C	A	A:2938 C:0	CDS	-	545/1140	182/379	missense_variant c.545G>T p.Arg182Leu	CBUK_RS00775		3-hydroxyisobutyryl-CoA hydrolase
NC_011528	142736	snp	C	T	T:1144 C:0	CDS	-	1351/1644	451/547	missense_variant c.1351G>A p.Ala451Thr	CBUK_RS00780		peptide ABC transporter ATP-binding protein
NC_011528	143121	snp	A	G	G:1794 A:0	CDS	-	966/1644	322/547	synonymous_variant c.966T>C p.Thr322Thr	CBUK_RS00780		peptide ABC transporter ATP-binding protein
NC_011528	144145	snp	A	G	G:2246 A:0
NC_011528	144189	snp	T	C	C:2410 T:0
NC_011528	144238	snp	G	A	A:2979 G:0	CDS	-	1377/1407	459/468	synonymous_variant c.1377C>T p.Asp459Asp	CBUK_RS00785		peptide ABC transporter permease
NC_011528	144840	snp	A	C	C:1969 A:0	CDS	-	775/1407	259/468	missense_variant c.775T>G p.Ser259Ala	CBUK_RS00785		peptide ABC transporter permease
NC_011528	145478	snp	A	T	T:1039 A:0	CDS	-	137/1407	46/468	stop_gained c.137T>A p.Leu46*	CBUK_RS00785		peptide ABC transporter permease
NC_011528	145804	snp	T	C	C:2448 T:0	CDS	-	805/984	269/327	missense_variant c.805A>G p.Lys269Glu	CBUK_RS00790		peptide ABC transporter permease
NC_011528	146123	snp	G	A	A:1987 G:1	CDS	-	486/984	162/327	synonymous_variant c.486C>T p.Tyr162Tyr	CBUK_RS00790		peptide ABC transporter permease
NC_011528	146259	snp	A	G	G:1371 A:0	CDS	-	350/984	117/327	missense_variant c.350T>C p.Val117Ala	CBUK_RS00790		peptide ABC transporter permease
NC_011528	147168	snp	C	A	A:1268 C:0	CDS	-	1727/2235	576/744	missense_variant c.1727G>T p.Trp576Leu	CBUK_RS00795		peptide ABC transporter substrate-binding protein
NC_011528	147580	snp	A	C	C:1683 A:0	CDS	-	1315/2235	439/744	missense_variant c.1315T>G p.Ser439Ala	CBUK_RS00795		peptide ABC transporter substrate-binding protein
NC_011528	148837	snp	A	C	C:2255 A:0	CDS	-	58/2235	20/744	missense_variant c.58T>G p.Leu20Val	CBUK_RS00795		peptide ABC transporter substrate-binding protein
NC_011528	149868	snp	G	A	A:1426 G:0	CDS	+	940/1029	314/342	missense_variant c.940G>A p.Val314Ile	CBUK_RS00800		EF-P beta-lysylation protein EpmB
NC_011528	149992	snp	A	C	C:1173 A:0	CDS	-	1764/1809	588/602	missense_variant c.1764T>G p.Phe588Leu	CBUK_RS00805		membrane protein
NC_011528	151869	ins	TAAAAAT	TAAAAAAAAT	TAAAAAAAAT:56 TAAAAAT:0
NC_011528	152143	snp	T	C	C:1010 T:0	CDS	-	532/543	178/180	missense_variant c.532A>G p.Thr178Ala	CBUK_RS00815		membrane protein
NC_011528	153159	snp	T	C	C:1034 T:0	CDS	-	1774/2256	592/751	missense_variant c.1774A>G p.Ile592Val	CBUK_RS00820		DNA topoisomerase IV subunit A
NC_011528	155586	snp	C	T	T:1612 C:1	CDS	+	76/654	26/217	missense_variant c.76C>T p.Pro26Ser	CBUK_RS00835		hypothetical protein
NC_011528	156170	snp	T	C	C:1066 T:0
NC_011528	161732	snp	C	T	T:1434 C:0	CDS	-	64/306	22/101	missense_variant c.64G>A p.Gly22Ser	CBUK_RS00870		hypothetical protein
NC_011528	161837	snp	T	C	C:1639 T:2
NC_011528	164416	snp	T	C	C:1200 T:1	CDS	-	77/405	26/134	missense_variant c.77A>G p.Asp26Gly	CBUK_RS00885		iron--sulfur cluster insertion protein ErpA
NC_011528	167798	snp	G	A	A:716 G:0	CDS	+	77/480	26/159	missense_variant c.77G>A p.Ser26Asn	CBUK_RS00915		hypothetical protein
NC_011528	168298	mnp	TTT	AAA	AAA:710 TTT:0
NC_011528	169503	snp	C	T	T:2132 C:0	CDS	-	1465/2382	489/793	missense_variant c.1465G>A p.Ala489Thr	CBUK_RS00925		peptidase
NC_011528	172181	snp	T	C	C:606 T:2	CDS	+	354/480	118/159	synonymous_variant c.354T>C p.Gly118Gly	CBUK_RS00935		pilus assembly protein PilN
NC_011528	172398	snp	G	A	A:829 G:0
NC_011528	176861	snp	G	A	A:1567 G:1	CDS	-	515/1227	172/408	missense_variant c.515C>T p.Pro172Leu	CBUK_RS00965		MFS transporter
NC_011528	177318	snp	A	C	C:1801 A:0	CDS	-	58/1227	20/408	missense_variant c.58T>G p.Leu20Val	CBUK_RS00965		MFS transporter
NC_011528	177595	del	GTTTTATTATGCTTGCGCTTGCCTTTATTAGCCTT	GT	GT:549 GTTTTATTATGCTTGCGCTTGCCTTTATTAGCCTT:0	CDS	+	85/555	29/184	conservative_inframe_deletion c.85_117delCTTGCGCTTGCCTTTATTAGCCTTTTTATTATG p.Leu29_Met39del	CBUK_RS00970		hypothetical protein
NC_011528	177710	snp	A	G	G:1382 A:1	CDS	+	189/555	63/184	stop_lost c.189A>G p.Ter63Trpext*?	CBUK_RS00970		hypothetical protein
NC_011528	180649	ins	CC	CAC	CAC:1124 CC:2
NC_011528	181696	snp	T	C	C:447 T:1
NC_011528	181908	snp	G	C	C:1371 G:0	CDS	-	1086/1251	362/416	synonymous_variant c.1086C>G p.Thr362Thr	CBUK_RS00995		phosphate permease
NC_011528	182637	ins	AA	AACA	AACA:2313 AA:31	CDS	-	355/1251	119/416	frameshift_variant c.355_356insTG p.Ile120fs	CBUK_RS00995		phosphate permease
NC_011528	182930	ins	ACCCCCA	ACCCCCCA	ACCCCCCA:1748 ACCCCCA:0	CDS	-	58/1251	20/416	frameshift_variant c.58_59insG p.Leu22fs	CBUK_RS00995		phosphate permease
NC_011528	182998	snp	G	A	A:1869 G:0
NC_011528	185067	snp	T	C	C:1451 T:0	CDS	+	462/726	154/241	synonymous_variant c.462T>C p.His154His	CBUK_RS01010		deoxyribose-phosphate aldolase
NC_011528	186469	snp	T	C	C:2577 T:0	CDS	-	173/552	58/183	missense_variant c.173A>G p.Asp58Gly	CBUK_RS01025		ribosomal pseudouridine synthase
NC_011528	186564	snp	G	A	A:2406 G:0	CDS	-	78/552	26/183	synonymous_variant c.78C>T p.Arg26Arg	CBUK_RS01025		ribosomal pseudouridine synthase
NC_011528	186680	snp	A	G	G:578 A:3
NC_011528	187644	snp	C	T	T:1474 C:1	CDS	+	793/2430	265/809	missense_variant c.793C>T p.Arg265Cys	CBUK_RS01030		hypothetical protein
NC_011528	187680	snp	T	G	G:1567 T:0	CDS	+	829/2430	277/809	missense_variant c.829T>G p.Cys277Gly	CBUK_RS01030		hypothetical protein
NC_011528	189437	snp	C	G	G:194 C:0
NC_011528	189523	ins	GAACGAATCAA	GAACGAATCAAACGAATCAA	GAACGAATCAAACGAATCAA:201 GAACGAATCAA:1	CDS	+	21/810	7/269	disruptive_inframe_insertion c.12_20dupTCAAACGAA p.Asn4_Thr6dup	CBUK_RS01035		hypothetical protein
NC_011528	189768	snp	T	C	C:668 T:1	CDS	+	250/810	84/269	synonymous_variant c.250T>C p.Leu84Leu	CBUK_RS01035		hypothetical protein
NC_011528	190840	snp	T	C	C:1233 T:0	CDS	-	7/513	3/170	missense_variant c.7A>G p.Ile3Val	CBUK_RS01040		hypothetical protein
NC_011528	194948	snp	A	C	C:1031 A:0	CDS	-	669/699	223/232	missense_variant c.669T>G p.Cys223Trp	CBUK_RS01070		1-acyl-sn-glycerol-3-phosphate acyltransferase
NC_011528	195102	snp	C	T	T:969 C:0	CDS	-	515/699	172/232	missense_variant c.515G>A p.Gly172Glu	CBUK_RS01070		1-acyl-sn-glycerol-3-phosphate acyltransferase
NC_011528	195113	snp	C	T	T:960 C:0	CDS	-	504/699	168/232	missense_variant c.504G>A p.Met168Ile	CBUK_RS01070		1-acyl-sn-glycerol-3-phosphate acyltransferase
NC_011528	195205	del	CTTTTTTA	CTTTTTA	CTTTTTA:655 CTTTTTTA:0	CDS	-	406/699	136/232	frameshift_variant c.406delA p.Gly138fs	CBUK_RS01070		1-acyl-sn-glycerol-3-phosphate acyltransferase
NC_011528	196092	snp	T	C	C:1385 T:0	CDS	-	699/1188	233/395	synonymous_variant c.699A>G p.Val233Val	CBUK_RS01075		hydroxymethylglutaryl-CoA reductase
NC_011528	196266	snp	C	A	A:1709 C:0	CDS	-	525/1188	175/395	synonymous_variant c.525G>T p.Ala175Ala	CBUK_RS01075		hydroxymethylglutaryl-CoA reductase
NC_011528	197811	snp	T	C	C:1885 T:1	CDS	-	17/939	6/312	missense_variant c.17A>G p.Gln6Arg	CBUK_RS01080		short-chain dehydrogenase
NC_011528	201894	snp	G	C	C:418 G:0	CDS	+	140/225	47/74	missense_variant c.140G>C p.Arg47Thr	CBUK_RS01115		hypothetical protein
NC_011528	202112	snp	A	C	C:489 A:0	CDS	-	863/976	288/324	missense_variant c.863T>G p.Leu288Arg	CBUK_RS01120		3-oxoacyl-ACP synthase
NC_011528	202126	snp	A	C	C:503 A:0	CDS	-	849/976	283/324	missense_variant c.849T>G p.Phe283Leu	CBUK_RS01120		3-oxoacyl-ACP synthase
NC_011528	202252	snp	T	G	G:383 T:0	CDS	-	723/976	241/324	stop_lost c.723A>C p.Ter241Cysext*?	CBUK_RS01120		3-oxoacyl-ACP synthase
NC_011528	202840	ins	AG	AGCGGTAACG	AGCGGTAACG:574 AG:23	CDS	-	133/976	45/324	frameshift_variant c.133_134insCGTTACCG p.Gln46fs	CBUK_RS01120		3-oxoacyl-ACP synthase
NC_011528	202869	snp	G	T	T:657 G:0	CDS	-	106/976	36/324	missense_variant c.106C>A p.Arg36Ser	CBUK_RS01120		3-oxoacyl-ACP synthase
NC_011528	204314	snp	G	T	T:728 G:0	CDS	-	775/2034	259/677	missense_variant c.775C>A p.Gln259Lys	CBUK_RS01125		oligopeptidase A
NC_011528	205142	snp	C	G	G:837 C:0
NC_011528	205193	snp	T	C	C:463 T:0
NC_011528	206508	ins	GAG	GAAG	GAAG:1134 GAG:0	CDS	-	53/335	18/110	frameshift_variant c.53_54insT p.His19fs	CBUK_RS01135		hypothetical protein
NC_011528	208700	del	ATCATCT	AT	AT:487 ATCATCT:0	CDS	-	229/924	75/307	frameshift_variant c.225_229delAGATG p.Asp76fs	CBUK_RS01150		hypothetical protein
NC_011528	210136	snp	G	A	A:1969 G:1	CDS	+	385/618	129/205	missense_variant c.385G>A p.Val129Met	CBUK_RS01160		GTP-binding protein
NC_011528	210355	snp	A	C	C:2119 A:0	CDS	+	604/618	202/205	missense_variant c.604A>C p.Ser202Arg	CBUK_RS01160		GTP-binding protein
NC_011528	210534	snp	C	G	G:2568 C:0
NC_011528	211246	snp	T	G	G:1806 T:0	CDS	+	643/1746	215/581	missense_variant c.643T>G p.Ser215Ala	CBUK_RS01165		sulfonate ABC transporter permease
NC_011528	212438	snp	C	T	T:652 C:0
NC_011528	213364	snp	T	G	G:1634 T:0	CDS	+	906/1305	302/434	synonymous_variant c.906T>G p.Val302Val	CBUK_RS01170		nitrate ABC transporter ATP-binding protein
NC_011528	214543	snp	A	C	C:1368 A:0
NC_011528	215540	snp	A	C	C:1705 A:0	CDS	+	201/2451	67/816	synonymous_variant c.201A>C p.Thr67Thr	CBUK_RS01190		iron transporter
NC_011528	215681	snp	C	T	T:1672 C:0	CDS	+	342/2451	114/816	synonymous_variant c.342C>T p.Ile114Ile	CBUK_RS01190		iron transporter
NC_011528	217193	snp	A	C	C:977 A:0	CDS	+	1854/2451	618/816	missense_variant c.1854A>C p.Lys618Asn	CBUK_RS01190		iron transporter
NC_011528	218064	snp	G	C	C:878 G:0
NC_011528	221204	snp	A	G	G:2011 A:0	CDS	-	119/1329	40/442	missense_variant c.119T>C p.Ile40Thr	CBUK_RS01220		ATPase
NC_011528	222056	snp	A	G	G:2375 A:1	CDS	+	571/1383	191/460	missense_variant c.571A>G p.Ile191Val	CBUK_RS01225		FAD-dependent oxidoreductase
NC_011528	222113	snp	G	T	T:2553 G:1	CDS	+	628/1383	210/460	missense_variant c.628G>T p.Ala210Ser	CBUK_RS01225		FAD-dependent oxidoreductase
NC_011528	222802	snp	A	T	T:1698 A:0	CDS	+	1317/1383	439/460	missense_variant c.1317A>T p.Glu439Asp	CBUK_RS01225		FAD-dependent oxidoreductase
NC_011528	222857	snp	A	G	G:1851 A:0	CDS	+	1372/1383	458/460	missense_variant c.1372A>G p.Arg458Gly	CBUK_RS01225		FAD-dependent oxidoreductase
NC_011528	222993	snp	C	T	T:971 C:0	CDS	+	72/1974	24/657	synonymous_variant c.72C>T p.Phe24Phe	CBUK_RS01230		PAS domain-containing two-component system sensor histidine kinase/response regulator
NC_011528	225105	snp	T	C	C:1331 T:0
NC_011528	225462	snp	G	T	T:866 G:0	CDS	+	160/2555	54/850	missense_variant c.160G>T p.Val54Leu	CBUK_RS01235		ankyrin
NC_011528	226324	snp	G	A	A:1816 G:0	CDS	+	1022/2555	341/850	missense_variant c.1022G>A p.Arg341His	CBUK_RS01235		ankyrin
NC_011528	227076	snp	C	T	T:913 C:1	CDS	+	1774/2555	592/850	missense_variant c.1774C>T p.Arg592Cys	CBUK_RS01235		ankyrin
NC_011528	228032	snp	G	T	T:2825 G:0	CDS	-	1022/1182	341/393	missense_variant c.1022C>A p.Ala341Asp	CBUK_RS01240		Bcr/CflA family drug resistance efflux transporter
NC_011528	229552	snp	A	G	G:2317 A:0	CDS	+	318/597	106/198	synonymous_variant c.318A>G p.Gly106Gly	CBUK_RS01250		hypothetical protein
NC_011528	232752	snp	T	G	G:1335 T:0	CDS	-	128/1263	43/420	missense_variant c.128A>C p.Glu43Ala	CBUK_RS01265		hypothetical protein
NC_011528	232994	snp	G	A	A:1541 G:0	CDS	-	443/450	148/149	missense_variant c.443C>T p.Ala148Val	CBUK_RS01270		integration host factor
NC_011528	234147	snp	T	C	C:1833 T:2	CDS	+	35/420	12/139	missense_variant c.35T>C p.Met12Thr	CBUK_RS01280		30S ribosomal protein S9
NC_011528	235448	snp	T	C	C:1771 T:0	CDS	+	222/405	74/134	synonymous_variant c.222T>C p.Val74Val	CBUK_RS01290		peptidase
NC_011528	236056	snp	G	T	T:1074 G:0	CDS	+	338/693	113/230	missense_variant c.338G>T p.Trp113Leu	CBUK_RS01295		peptidase M50
NC_011528	236762	snp	A	C	C:925 A:0
NC_011528	236966	snp	A	C	C:1545 A:1	CDS	-	559/576	187/191	missense_variant c.559T>G p.Leu187Val	CBUK_RS01300		phospholipid-binding protein
NC_011528	237887	snp	C	A	A:1205 C:0	CDS	-	237/600	79/199	synonymous_variant c.237G>T p.Leu79Leu	CBUK_RS01305		phosphoheptose isomerase
NC_011528	238250	snp	T	G	G:1424 T:0	CDS	-	242/363	81/120	missense_variant c.242A>C p.Glu81Ala	CBUK_RS01310		hypothetical protein
NC_011528	242740	snp	A	C	C:1640 A:0	CDS	-	204/1059	68/352	synonymous_variant c.204T>G p.Ser68Ser	CBUK_RS01335		phosphoribosylaminoimidazole synthetase
NC_011528	242766	snp	T	C	C:1617 T:0	CDS	-	178/1059	60/352	missense_variant c.178A>G p.Ser60Gly	CBUK_RS01335		phosphoribosylaminoimidazole synthetase
NC_011528	245260	snp	T	C	C:1655 T:0	CDS	-	1605/1901	535/632	stop_retained_variant c.1605A>G p.Ter535Ter	CBUK_RS01350		hypothetical protein
NC_011528	246126	del	AGGGGGC	AGGGGC	AGGGGC:1508 AGGGGGC:0	CDS	-	734/1901	245/632	frameshift_variant c.734delC p.Gln248fs	CBUK_RS01350		hypothetical protein
NC_011528	246713	ins	ACC	ACCC	ACCC:2019 ACC:189	CDS	-	149/1901	50/632	frameshift_variant c.149_150insG p.Val51fs	CBUK_RS01350		hypothetical protein
NC_011528	247157	snp	A	C	C:1632 A:0	CDS	-	1017/1167	339/388	missense_variant c.1017T>G p.Phe339Leu	CBUK_RS01355		3-phosphoglycerate dehydrogenase
NC_011528	247825	snp	A	C	C:1824 A:0	CDS	-	349/1167	117/388	missense_variant c.349T>G p.Tyr117Asp	CBUK_RS01355		3-phosphoglycerate dehydrogenase
NC_011528	249205	del	GTT	GT	GT:982 GTT:0
NC_011528	249456	snp	T	C	C:764 T:0	CDS	-	68/318	23/105	missense_variant c.68A>G p.Glu23Gly	CBUK_RS11100		hypothetical protein
NC_011528	249575	snp	C	T	T:1261 C:1
NC_011528	251560	snp	T	C	C:2324 T:0	CDS	+	116/618	39/205	missense_variant c.116T>C p.Val39Ala	CBUK_RS01375		nicotinamide mononucleotide transporter
NC_011528	252080	snp	G	A	A:1327 G:0	CDS	+	26/1011	9/336	missense_variant c.26G>A p.Gly9Asp	CBUK_RS01380		ornithine cyclodeaminase
NC_011528	255550	snp	T	C	C:687 T:0
NC_011528	256898	snp	A	C	C:1295 A:0	CDS	+	1321/2238	441/745	missense_variant c.1321A>C p.Lys441Gln	CBUK_RS01400		hypothetical protein
NC_011528	257318	snp	T	C	C:1022 T:0	CDS	+	1741/2238	581/745	missense_variant c.1741T>C p.Ser581Pro	CBUK_RS01400		hypothetical protein
NC_011528	257803	ins	GCCCCCG	GCCCCCCG	GCCCCCCG:1219 GCCCCCG:2	CDS	+	2232/2238	744/745	frameshift_variant c.2231dupC p.Ala745fs	CBUK_RS01400		hypothetical protein
NC_011528	260836	mnp	AA	GC	GC:598 AA:0	CDS	+	1034/1089	345/362	missense_variant c.1034_1035delAAinsGC p.Glu345Gly	CBUK_RS01410		AMP-binding protein
NC_011528	260945	snp	T	C	C:911 T:0
NC_011528	261416	ins	TAAAAAAAG	TAAAAAAAAG	TAAAAAAAAG:774 TAAAAAAAG:4
NC_011528	262831	snp	T	A	A:1229 T:0	CDS	+	541/1122	181/373	missense_variant c.541T>A p.Tyr181Asn	CBUK_RS01420		hypothetical protein
NC_011528	263351	ins	CTC	CTTC	CTTC:1703 CTC:0	CDS	+	1063/1122	355/373	frameshift_variant c.1062dupT p.Leu355fs	CBUK_RS01420		hypothetical protein
NC_011528	263382	snp	T	G	G:1861 T:1	CDS	+	1092/1122	364/373	stop_gained c.1092T>G p.Tyr364*	CBUK_RS01425		AMP-binding protein
NC_011528	263482	snp	C	T	T:1981 C:0	CDS	+	119/713	40/236	missense_variant c.119C>T p.Pro40Leu	CBUK_RS01425		AMP-binding protein
NC_011528	266991	snp	C	T	T:1127 C:0	CDS	-	495/2673	165/890	synonymous_variant c.495G>A p.Ala165Ala	CBUK_RS01435		aconitate hydratase
NC_011528	267143	snp	T	C	C:961 T:1	CDS	-	343/2673	115/890	missense_variant c.343A>G p.Lys115Glu	CBUK_RS01435		aconitate hydratase
NC_011528	267478	snp	C	T	T:758 C:0	CDS	-	8/2673	3/890	missense_variant c.8G>A p.Gly3Asp	CBUK_RS01435		aconitate hydratase
NC_011528	267873	snp	T	C	C:1167 T:0	CDS	+	186/291	62/96	synonymous_variant c.186T>C p.Gly62Gly	CBUK_RS01440		molecular chaperone GroES
NC_011528	269778	snp	A	C	C:1556 A:0
NC_011528	274089	snp	C	T	T:1548 C:0	CDS	+	1334/1476	445/491	missense_variant c.1334C>T p.Thr445Ile	CBUK_RS01465		glycine dehydrogenase (decarboxylating)
NC_011528	274279	ins	GC	GTC	GTC:495 GC:0
NC_011528	274283	ins	CAT	CAAT	CAAT:498 CAT:0
NC_011528	274493	snp	A	C	C:245 A:1
NC_011528	274499	complex	ACGGCAGGA	GCGGAAGGG	GCGGAAGGG:177 ACGGCAGGA:0
NC_011528	276158	ins	TCA	TCCA	TCCA:868 TCA:0
NC_011528	277336	ins	ATTTTTTTG	ATTTTTTTTG	ATTTTTTTTG:254 ATTTTTTTG:0	CDS	-	105/437	35/144	frameshift_variant c.105_106insA p.Ile38fs	CBUK_RS01485		hypothetical protein
NC_011528	278782	snp	T	C	C:1376 T:1
NC_011528	279662	snp	C	T	T:921 C:2
NC_011528	283653	ins	CT	CCTT	CCTT:2042 CT:0
NC_011528	284748	ins	CC	CCTTTC	CCTTTC:1758 CC:14	CDS	+	1047/1553	349/516	frameshift_variant c.1046_1047insTCTT p.Pro350fs	CBUK_RS01535		hypothetical protein
NC_011528	285090	snp	C	T	T:1042 C:0	CDS	+	1385/1553	462/516	missense_variant c.1385C>T p.Ser462Leu	CBUK_RS01535		hypothetical protein
NC_011528	285269	snp	G	A	A:1287 G:0	CDS	+	8/1260	3/419	missense_variant c.8G>A p.Gly3Asp	CBUK_RS01540		ATPase
NC_011528	287284	snp	A	C	C:556 A:0	CDS	-	497/642	166/213	missense_variant c.497T>G p.Leu166Arg	CBUK_RS01550		4Fe-4S ferredoxin
NC_011528	288483	snp	T	C	C:1668 T:0	CDS	-	931/1641	311/546	missense_variant c.931A>G p.Ser311Gly	CBUK_RS01555		methionine--tRNA ligase
NC_011528	290448	snp	C	T	T:1494 C:0	CDS	+	393/1347	131/448	synonymous_variant c.393C>T p.Thr131Thr	CBUK_RS01565		hypothetical protein
NC_011528	291136	del	ATTTTATGTGAATT	AT	AT:1268 ATTTTATGTGAATT:0	CDS	+	1084/1347	362/448	conservative_inframe_deletion c.1084_1095delTTATGTGAATTT p.Leu362_Phe365del	CBUK_RS01565		hypothetical protein
NC_011528	292353	snp	T	C	C:2145 T:3
NC_011528	293413	snp	A	C	C:1776 A:0	CDS	+	894/921	298/306	synonymous_variant c.894A>C p.Pro298Pro	CBUK_RS01590		sodium:proton antiporter
NC_011528	293814	snp	T	G	G:2046 T:0	CDS	+	375/567	125/188	synonymous_variant c.375T>G p.Pro125Pro	CBUK_RS01595	dcd	deoxycytidine triphosphate deaminase
NC_011528	294733	snp	T	C	C:1051 T:0	CDS	+	574/780	192/259	missense_variant c.574T>C p.Tyr192His	CBUK_RS11105		hypothetical protein
NC_011528	295948	snp	A	G	G:1854 A:0	CDS	+	860/1371	287/456	missense_variant c.860A>G p.Tyr287Cys	CBUK_RS11110		hypothetical protein
NC_011528	296426	snp	G	A	A:1415 G:0	CDS	+	1338/1371	446/456	synonymous_variant c.1338G>A p.Lys446Lys	CBUK_RS11110		hypothetical protein
NC_011528	296449	snp	G	A	A:1291 G:0	CDS	+	1361/1371	454/456	missense_variant c.1361G>A p.Gly454Glu	CBUK_RS11110		hypothetical protein
NC_011528	298319	snp	T	G	G:542 T:0	CDS	-	336/2135	112/710	missense_variant c.336A>C p.Lys112Asn	CBUK_RS01605		hypothetical protein
NC_011528	298727	snp	T	G	G:279 T:0	CDS	-	1367/1418	456/471	missense_variant c.1367A>C p.Asp456Ala	CBUK_RS01610		hypothetical protein
NC_011528	299012	snp	T	G	G:309 T:0	CDS	-	1082/1418	361/471	missense_variant c.1082A>C p.Lys361Thr	CBUK_RS01610		hypothetical protein
NC_011528	299052	ins	GAAAAAAC	GAAAAAAAC	GAAAAAAAC:145 GAAAAAAC:0	CDS	-	1035/1418	345/471	frameshift_variant c.1035_1036insT p.Pro348fs	CBUK_RS01610		hypothetical protein
NC_011528	299293	snp	A	C	C:277 A:0	CDS	-	801/1418	267/471	synonymous_variant c.801T>G p.Val267Val	CBUK_RS01610		hypothetical protein
NC_011528	300090	snp	G	T	T:51 G:0	CDS	-	4/1418	2/471	synonymous_variant c.4C>A p.Arg2Arg	CBUK_RS01610		hypothetical protein
NC_011528	300315	del	ATTTTTTTTA	ATTTTTTTA	ATTTTTTTA:61 ATTTTTTTTA:0
NC_011528	300649	snp	A	C	C:422 A:0	CDS	+	54/1668	18/555	synonymous_variant c.54A>C p.Gly18Gly	CBUK_RS01625	pyrG	CTP synthase
NC_011528	301112	snp	T	C	C:1238 T:0	CDS	+	517/1668	173/555	synonymous_variant c.517T>C p.Leu173Leu	CBUK_RS01625	pyrG	CTP synthase
NC_011528	301573	snp	T	C	C:1500 T:2	CDS	+	978/1668	326/555	synonymous_variant c.978T>C p.Tyr326Tyr	CBUK_RS01625	pyrG	CTP synthase
NC_011528	301675	snp	G	A	A:1348 G:0	CDS	+	1080/1668	360/555	synonymous_variant c.1080G>A p.Lys360Lys	CBUK_RS01625	pyrG	CTP synthase
NC_011528	303005	snp	T	A	A:831 T:0	CDS	-	54/285	18/94	synonymous_variant c.54A>T p.Gly18Gly	CBUK_RS01635		hypothetical protein
NC_011528	303037	snp	C	T	T:787 C:1	CDS	-	22/285	8/94	missense_variant c.22G>A p.Val8Ile	CBUK_RS01635		hypothetical protein
NC_011528	303104	ins	GA	GTA	GTA:783 GA:0	CDS	-	442/456	148/151	frameshift_variant c.442_443insA p.Ser148fs	CBUK_RS01640		hypothetical protein
NC_011528	303453	snp	C	G	G:970 C:0	CDS	-	94/456	32/151	missense_variant c.94G>C p.Ala32Pro	CBUK_RS01640		hypothetical protein
NC_011528	303630	del	ATTTTTTC	ATTTTTC	ATTTTTC:696 ATTTTTTC:1	CDS	-	293/336	98/111	frameshift_variant c.293delA p.Ile100fs	CBUK_RS01645		hypothetical protein
NC_011528	304031	snp	C	A	A:263 C:0
NC_011528	304308	snp	G	A	A:1123 G:1	CDS	-	359/480	120/159	missense_variant c.359C>T p.Ala120Val	CBUK_RS01650		spermidine N1-acetyltransferase
NC_011528	304698	snp	T	A	A:827 T:0
NC_011528	305753	snp	G	A	A:1340 G:0	CDS	+	418/1086	140/361	missense_variant c.418G>A p.Val140Met	CBUK_RS01660		hypothetical protein
NC_011528	305830	snp	A	G	G:1257 A:0	CDS	+	495/1086	165/361	synonymous_variant c.495A>G p.Leu165Leu	CBUK_RS01660		hypothetical protein
NC_011528	306330	snp	C	T	T:1320 C:0	CDS	+	995/1086	332/361	missense_variant c.995C>T p.Ala332Val	CBUK_RS01660		hypothetical protein
NC_011528	307180	snp	C	T	T:1219 C:0	CDS	+	441/837	147/278	synonymous_variant c.441C>T p.Val147Val	CBUK_RS01670		2-dehydro-3-deoxyphosphooctonate aldolase
NC_011528	310560	snp	C	T	T:1148 C:0	CDS	+	418/693	140/230	missense_variant c.418C>T p.His140Tyr	CBUK_RS01690		lipoprotein NlpD
NC_011528	313340	ins	CTT	CTTT	CTTT:1238 CTT:96	CDS	+	681/866	227/287	frameshift_variant c.680dupT p.Lys228fs	CBUK_RS01705		hypothetical protein
NC_011528	313588	del	GTTTTTTTTA	GTTTTTTTA	GTTTTTTTA:1573 GTTTTTTTTA:8
NC_011528	314223	snp	G	T	T:2496 G:0	CDS	+	237/1741	79/579	synonymous_variant c.237G>T p.Val79Val	CBUK_RS01710		hypothetical protein
NC_011528	314757	snp	C	T	T:1614 C:0	CDS	+	771/1741	257/579	synonymous_variant c.771C>T p.Tyr257Tyr	CBUK_RS01710		hypothetical protein
NC_011528	315109	snp	T	C	C:1192 T:2	CDS	+	1123/1741	375/579	missense_variant c.1123T>C p.Cys375Arg	CBUK_RS01710		hypothetical protein
NC_011528	315428	del	GCGAATTTAAATTTGGATATTTTGATTAC	GC	GC:865 GCGAATTTAAATTTGGATATTTTGATTAC:0	CDS	+	1452/1741	484/579	disruptive_inframe_deletion c.1452_1478delATTTGGATATTTTGATTACGAATTTAA p.Lys484_Phe492del	CBUK_RS01710		hypothetical protein
NC_011528	316237	snp	A	C	C:2552 A:0	CDS	-	81/594	27/197	missense_variant c.81T>G p.Phe27Leu	CBUK_RS01715		hypothetical protein
NC_011528	319539	snp	A	G	G:1983 A:0	CDS	-	459/1311	153/436	synonymous_variant c.459T>C p.Thr153Thr	CBUK_RS01740		ligase
NC_011528	319644	snp	A	G	G:3179 A:0	CDS	-	354/1311	118/436	synonymous_variant c.354T>C p.Pro118Pro	CBUK_RS01740		ligase
NC_011528	322593	snp	A	G	G:1789 A:0	CDS	+	315/1428	105/475	synonymous_variant c.315A>G p.Thr105Thr	CBUK_RS01755		bifunctional protein HldE
NC_011528	323724	del	ATCTACTCTACTCTACTCTACTCTACT	ATCTACTCTACTCTACTCTACT	ATCTACTCTACTCTACTCTACT:1043 ATCTACTCTACTCTACTCTACTCTACT:2
NC_011528	325549	ins	TAT	TAAT	TAAT:1153 TAT:0
NC_011528	326189	snp	G	A	A:713 G:0	CDS	+	582/1010	194/335	synonymous_variant c.582G>A p.Ala194Ala	CBUK_RS01775		hypothetical protein
NC_011528	326490	snp	A	C	C:947 A:0	CDS	+	883/1010	295/335	missense_variant c.883A>C p.Met295Leu	CBUK_RS01775		hypothetical protein
NC_011528	328828	snp	C	T	T:593 C:0	CDS	+	285/741	95/246	synonymous_variant c.285C>T p.Leu95Leu	CBUK_RS01800		serine/threonine protein kinase
NC_011528	328841	snp	G	A	A:604 G:0	CDS	+	298/741	100/246	missense_variant c.298G>A p.Val100Ile	CBUK_RS01800		serine/threonine protein kinase
NC_011528	329182	snp	G	C	C:708 G:0	CDS	+	639/741	213/246	missense_variant c.639G>C p.Gln213His	CBUK_RS01800		serine/threonine protein kinase
NC_011528	329961	snp	A	C	C:1858 A:0	CDS	+	613/1188	205/395	missense_variant c.613A>C p.Asn205His	CBUK_RS01805		serine protease
NC_011528	330596	snp	A	T	T:1757 A:0	CDS	-	1530/1581	510/526	missense_variant c.1530T>A p.Phe510Leu	CBUK_RS01810		quaternary ammonium transporter
NC_011528	330763	snp	G	T	T:1910 G:1	CDS	-	1363/1581	455/526	missense_variant c.1363C>A p.Pro455Thr	CBUK_RS01810		quaternary ammonium transporter
NC_011528	333789	snp	G	A	A:1336 G:0	CDS	-	257/1119	86/372	missense_variant c.257C>T p.Ser86Leu	CBUK_RS01820		anhydro-N-acetylmuramic acid kinase
NC_011528	335258	snp	G	A	A:634 G:0	CDS	-	150/1359	50/452	synonymous_variant c.150C>T p.Leu50Leu	CBUK_RS01825		peptidase M23
NC_011528	337250	snp	A	G	G:1042 A:1
NC_011528	337483	snp	T	C	C:1220 T:0	rRNA	+			non_coding_transcript_variant	CBUK_RS01845		16S ribosomal RNA
NC_011528	339406	snp	T	G	G:1643 T:0	rRNA	+			non_coding_transcript_variant	CBUK_RS01860		23S ribosomal RNA
NC_011528	345304	snp	C	T	T:517 C:0	CDS	-	46/1155	16/384	missense_variant c.46G>A p.Asp16Asn	CBUK_RS01875		hypothetical protein
NC_011528	345716	ins	TTTTTGGT	TTTTTGGTTTTGGT	TTTTTGGTTTTGGT:1079 TTTTTGGT:2	CDS	-	808/1143	270/380	conservative_inframe_insertion c.808_809insACCAAA p.Asn270_Gln271insGlnAsn	CBUK_RS01880		membrane protein
NC_011528	346507	snp	C	A	A:204 C:0	CDS	-	25/1143	9/380	stop_gained c.25G>T p.Glu9*	CBUK_RS01880		membrane protein
NC_011528	347113	ins	ATTTTTTTTG	ATTTTTTTTTG	ATTTTTTTTTG:337 ATTTTTTTTG:0
NC_011528	347242	complex	TGG	GGA	GGA:344 TGG:1
NC_011528	348975	snp	G	A	A:557 G:0
NC_011528	349212	del	CAAAAAAAAC	CAAAAAAAC	CAAAAAAAC:1463 CAAAAAAAAC:6	CDS	+	88/1005	30/334	frameshift_variant c.88delA p.Thr30fs	CBUK_RS01900		diacylglyceryl transferase
NC_011528	349496	snp	G	T	T:2249 G:0	CDS	+	364/1005	122/334	missense_variant c.364G>T p.Ala122Ser	CBUK_RS01900		diacylglyceryl transferase
NC_011528	350144	snp	C	T	T:1638 C:1
NC_011528	350738	snp	T	C	C:657 T:0	CDS	+	479/1146	160/381	missense_variant c.479T>C p.Leu160Pro	CBUK_RS01905		membrane protein
NC_011528	351487	snp	A	G	G:702 A:0	CDS	-	1314/1368	438/455	synonymous_variant c.1314T>C p.Tyr438Tyr	CBUK_RS01910		serine dehydratase
NC_011528	352952	snp	A	G	G:887 A:0
NC_011528	358072	snp	A	C	C:1380 A:0	CDS	-	1102/1737	368/578	missense_variant c.1102T>G p.Leu368Val	CBUK_RS01930		membrane protein
NC_011528	361943	snp	T	G	G:1224 T:0	CDS	+	252/773	84/256	synonymous_variant c.252T>G p.Ala84Ala	CBUK_RS01950		hypothetical protein
NC_011528	364713	snp	G	C	C:2543 G:0	CDS	+	25/276	9/91	missense_variant c.25G>C p.Ala9Pro	CBUK_RS01970		hypothetical protein
NC_011528	369086	snp	T	C	C:1647 T:0	CDS	+	400/402	134/133	stop_lost&splice_region_variant c.400T>C p.Ter134Glnext*?	CBUK_RS01985		hypothetical protein
NC_011528	371172	snp	C	T	T:1978 C:0	CDS	+	1222/1257	408/418	stop_gained c.1222C>T p.Gln408*	CBUK_RS01995		membrane protein
NC_011528	371621	snp	A	G	G:1291 A:0
NC_011528	371715	ins	ACTGTCTTC	ACTGTCTTCTGTCTTC	ACTGTCTTCTGTCTTC:1953 ACTGTCTTC:10
NC_011528	372315	snp	T	G	G:1317 T:0	CDS	+	471/720	157/239	missense_variant c.471T>G p.Ile157Met	CBUK_RS02005		membrane protein
NC_011528	372695	snp	A	G	G:685 A:2	CDS	-	1523/1599	508/532	missense_variant c.1523T>C p.Phe508Ser	CBUK_RS02010		hypothetical protein
NC_011528	373222	snp	A	G	G:2662 A:0	CDS	-	996/1599	332/532	synonymous_variant c.996T>C p.Ala332Ala	CBUK_RS02010		hypothetical protein
NC_011528	374020	del	AATCGTGCTA	AA	AA:903 AATCGTGCTA:0	CDS	-	196/1599	63/532	frameshift_variant c.189_196delTAGCACGA p.Ser64fs	CBUK_RS02010		hypothetical protein
NC_011528	375753	snp	C	T	T:2113 C:1	CDS	+	1352/2241	451/746	missense_variant c.1352C>T p.Ala451Val	CBUK_RS02015		hypothetical protein
NC_011528	376059	snp	G	C	C:1587 G:0	CDS	+	1658/2241	553/746	missense_variant c.1658G>C p.Ser553Thr	CBUK_RS02015		hypothetical protein
NC_011528	376730	snp	A	G	G:1977 A:0
NC_011528	377071	del	GGCGCGCGCT	GGCGCGCT	GGCGCGCT:947 GGCGCGCGCT:0	CDS	+	36/141	12/46	frameshift_variant c.36_37delGC p.Leu13fs	CBUK_RS02020		hypothetical protein
NC_011528	377126	snp	G	A	A:2139 G:0	CDS	+	84/141	28/46	synonymous_variant c.84G>A p.Gly28Gly	CBUK_RS02020		hypothetical protein
NC_011528	377521	snp	T	C	C:2225 T:0	CDS	+	254/1548	85/515	missense_variant c.254T>C p.Val85Ala	CBUK_RS02025		cytochrome d terminal oxidase subunit 1
NC_011528	378159	snp	G	T	T:2525 G:0	CDS	+	892/1548	298/515	missense_variant c.892G>T p.Ala298Ser	CBUK_RS02025		cytochrome d terminal oxidase subunit 1
NC_011528	379895	snp	T	G	G:1233 T:0	CDS	+	1072/1146	358/381	missense_variant c.1072T>G p.Ser358Ala	CBUK_RS02030		cytochrome D ubiquinol oxidase subunit II
NC_011528	380808	snp	G	A	A:1519 G:0	CDS	+	721/732	241/243	missense_variant c.721G>A p.Ala241Thr	CBUK_RS02040		phosphopantetheine-protein transferase
NC_011528	381306	snp	T	C	C:1317 T:0	tRNA	+			non_coding_transcript_variant	CBUK_RS02055		tRNA-Thr
NC_011528	382642	snp	A	G	G:478 A:1
NC_011528	383273	snp	G	A	A:1909 G:1
NC_011528	383931	snp	C	T	T:1815 C:1
NC_011528	385108	snp	G	A	A:2336 G:0
NC_011528	386018	snp	G	A	A:1044 G:0	CDS	+	129/381	43/126	synonymous_variant c.129G>A p.Ala43Ala	CBUK_RS02095	rplL	50S ribosomal protein L7/L12
NC_011528	389116	snp	G	A	A:1549 G:1	CDS	+	2694/4128	898/1375	synonymous_variant c.2694G>A p.Glu898Glu	CBUK_RS02105	rpoB	DNA-directed RNA polymerase subunit beta
NC_011528	393941	snp	A	C	C:2184 A:2	CDS	+	3123/4245	1041/1414	synonymous_variant c.3123A>C p.Val1041Val	CBUK_RS02110		DNA-directed RNA polymerase subunit beta'
NC_011528	396627	complex	TGTTGAA	TAGCTACCGGGCCCGCGAGGCTA	TAGCTACCGGGCCCGCGAGGCTA:242 TGTTGAA:0
NC_011528	398765	snp	C	T	T:775 C:0	CDS	+	1014/2100	338/699	synonymous_variant c.1014C>T p.Val338Val	CBUK_RS02135	fusA	elongation factor G
NC_011528	402179	snp	C	T	T:1382 C:0	CDS	+	576/654	192/217	synonymous_variant c.576C>T p.Ile192Ile	CBUK_RS02150		50S ribosomal protein L3
NC_011528	403500	snp	T	A	A:1641 T:0	CDS	+	323/828	108/275	missense_variant c.323T>A p.Ile108Lys	CBUK_RS02165		50S ribosomal protein L2
NC_011528	405418	snp	T	C	C:1069 T:1	CDS	+	72/414	24/137	synonymous_variant c.72T>C p.Gly24Gly	CBUK_RS02185		50S ribosomal protein L16
NC_011528	406245	snp	G	C	C:1707 G:0	CDS	+	15/369	5/122	missense_variant c.15G>C p.Gln5His	CBUK_RS02200		50S ribosomal protein L14
NC_011528	406485	snp	G	T	T:1432 G:0	CDS	+	255/369	85/122	synonymous_variant c.255G>T p.Val85Val	CBUK_RS02200		50S ribosomal protein L14
NC_011528	408017	snp	C	G	G:1341 C:1	CDS	+	109/390	37/129	missense_variant c.109C>G p.Leu37Val	CBUK_RS02220		30S ribosomal protein S8
NC_011528	410244	snp	A	G	G:1274 A:0	CDS	+	304/432	102/143	missense_variant c.304A>G p.Ser102Gly	CBUK_RS02245		50S ribosomal protein L15
NC_011528	410343	snp	A	G	G:1364 A:0	CDS	+	403/432	135/143	missense_variant c.403A>G p.Ile135Val	CBUK_RS02245		50S ribosomal protein L15
NC_011528	414659	snp	A	G	G:2038 A:0	CDS	+	168/381	56/126	synonymous_variant c.168A>G p.Lys56Lys	CBUK_RS02280		50S ribosomal protein L17
NC_011528	414720	snp	A	G	G:2044 A:2	CDS	+	229/381	77/126	missense_variant c.229A>G p.Thr77Ala	CBUK_RS02280		50S ribosomal protein L17
NC_011528	414752	snp	T	C	C:2049 T:0	CDS	+	261/381	87/126	synonymous_variant c.261T>C p.His87His	CBUK_RS02280		50S ribosomal protein L17
NC_011528	415092	snp	T	C	C:2575 T:1	CDS	+	218/1227	73/408	missense_variant c.218T>C p.Leu73Pro	CBUK_RS02285		MFS transporter
NC_011528	417216	snp	T	C	C:977 T:0
NC_011528	417391	snp	C	T	T:1163 C:1	CDS	+	130/223	44/73	stop_gained c.130C>T p.Gln44*	CBUK_RS02295		hypothetical protein
NC_011528	419863	snp	A	C	C:602 A:0	CDS	-	905/1377	302/458	missense_variant c.905T>G p.Val302Gly	CBUK_RS02310		MFS transporter
NC_011528	420054	snp	T	C	C:1398 T:0	CDS	-	714/1377	238/458	synonymous_variant c.714A>G p.Leu238Leu	CBUK_RS02310		MFS transporter
NC_011528	420434	snp	T	C	C:2239 T:1	CDS	-	334/1377	112/458	missense_variant c.334A>G p.Ser112Gly	CBUK_RS02310		MFS transporter
NC_011528	420479	snp	G	A	A:2258 G:0	CDS	-	289/1377	97/458	missense_variant c.289C>T p.His97Tyr	CBUK_RS02310		MFS transporter
NC_011528	421134	snp	C	T	T:2147 C:0	CDS	-	468/747	156/248	synonymous_variant c.468G>A p.Leu156Leu	CBUK_RS02315		hypothetical protein
NC_011528	421498	snp	G	A	A:1844 G:1	CDS	-	104/747	35/248	missense_variant c.104C>T p.Ser35Leu	CBUK_RS02315		hypothetical protein
NC_011528	423080	del	TGG	TG	TG:803 TGG:3	CDS	-	72/354	24/117	frameshift_variant c.72delC p.His25fs	CBUK_RS02325		hypothetical protein
NC_011528	423087	snp	C	A	A:856 C:3	CDS	-	67/354	23/117	missense_variant c.67G>T p.Ala23Ser	CBUK_RS02325		hypothetical protein
NC_011528	423132	snp	T	C	C:1112 T:0	CDS	-	22/354	8/117	missense_variant c.22A>G p.Arg8Gly	CBUK_RS02325		hypothetical protein
NC_011528	428094	snp	C	T	T:1649 C:0	CDS	+	623/1152	208/383	missense_variant c.623C>T p.Ala208Val	CBUK_RS02345		pyridine nucleotide-disulfide oxidoreductase
NC_011528	428810	snp	G	C	C:1530 G:0	CDS	-	19/153	7/50	missense_variant c.19C>G p.Pro7Ala	CBUK_RS02350		hypothetical protein
NC_011528	433396	snp	A	C	C:2763 A:0	CDS	+	1826/2028	609/675	missense_variant c.1826A>C p.Asp609Ala	CBUK_RS02370		catalase
NC_011528	433478	snp	G	A	A:2747 G:0	CDS	+	1908/2028	636/675	synonymous_variant c.1908G>A p.Pro636Pro	CBUK_RS02370		catalase
NC_011528	433569	snp	A	G	G:2339 A:1	CDS	+	1999/2028	667/675	missense_variant c.1999A>G p.Lys667Glu	CBUK_RS02370		catalase
NC_011528	434303	snp	G	T	T:2372 G:0
NC_011528	436836	snp	A	G	G:2157 A:0	CDS	+	39/1320	13/439	synonymous_variant c.39A>G p.Leu13Leu	CBUK_RS02400		poly(A) polymerase
NC_011528	443385	snp	T	C	C:1907 T:0	CDS	-	888/1468	296/488	synonymous_variant c.888A>G p.Arg296Arg	CBUK_RS02445		hypothetical protein
NC_011528	444088	del	TAAAAAAAC	TAAAAAAC	TAAAAAAC:1084 TAAAAAAAC:0	CDS	-	178/1468	60/488	frameshift_variant c.178delT p.Ter62fs	CBUK_RS02445		hypothetical protein
NC_011528	450489	snp	A	G	G:2082 A:1	CDS	+	911/2124	304/707	missense_variant c.911A>G p.Gln304Arg	CBUK_RS02485		bifunctional (p)ppGpp synthetase II/ guanosine-3',5'-bis pyrophosphate 3'-pyrophosphohydrolase
NC_011528	451436	snp	A	C	C:1798 A:0	CDS	+	1858/2124	620/707	missense_variant c.1858A>C p.Ile620Leu	CBUK_RS02485		bifunctional (p)ppGpp synthetase II/ guanosine-3',5'-bis pyrophosphate 3'-pyrophosphohydrolase
NC_011528	453914	snp	A	G	G:1138 A:0	CDS	+	1732/2115	578/704	missense_variant c.1732A>G p.Ile578Val	CBUK_RS02495		ATP-dependent DNA helicase RecG
NC_011528	454473	snp	T	A	A:98 T:0
NC_011528	454499	snp	T	G	G:109 T:0
NC_011528	457769	ins	ATTTTTTTTTG	ATTTTTTTTTTG	ATTTTTTTTTTG:120 ATTTTTTTTTG:1
NC_011528	457914	del	CTT	CT	CT:556 CTT:2
NC_011528	458126	snp	G	C	C:1283 G:0	CDS	+	154/753	52/250	missense_variant c.154G>C p.Val52Leu	CBUK_RS02520		membrane protein
NC_011528	458140	ins	AGTTA	AGTTGTTA	AGTTGTTA:1240 AGTTA:0	CDS	+	172/753	58/250	conservative_inframe_insertion c.169_171dupGTT p.Val57dup	CBUK_RS02520		membrane protein
NC_011528	458172	snp	T	C	C:1639 T:0	CDS	+	200/753	67/250	missense_variant c.200T>C p.Val67Ala	CBUK_RS02520		membrane protein
NC_011528	458207	snp	A	G	G:1715 A:0	CDS	+	235/753	79/250	missense_variant c.235A>G p.Ser79Gly	CBUK_RS02520		membrane protein
NC_011528	458457	snp	G	A	A:1984 G:0	CDS	+	485/753	162/250	missense_variant c.485G>A p.Gly162Asp	CBUK_RS02520		membrane protein
NC_011528	458616	snp	C	T	T:1335 C:0	CDS	+	644/753	215/250	missense_variant c.644C>T p.Thr215Ile	CBUK_RS02520		membrane protein
NC_011528	458661	snp	A	G	G:1272 A:0	CDS	+	689/753	230/250	missense_variant c.689A>G p.Gln230Arg	CBUK_RS02520		membrane protein
NC_011528	458914	snp	A	G	G:580 A:0	CDS	-	822/852	274/283	synonymous_variant c.822T>C p.Asn274Asn	CBUK_RS02525		bifunctional protein FolD
NC_011528	459214	snp	T	C	C:1179 T:1	CDS	-	522/852	174/283	synonymous_variant c.522A>G p.Pro174Pro	CBUK_RS02525		bifunctional protein FolD
NC_011528	462301	snp	T	C	C:849 T:1	CDS	-	541/774	181/257	missense_variant c.541A>G p.Thr181Ala	CBUK_RS02545		hydroxyacylglutathione hydrolase
NC_011528	463597	ins	CGGGGGC	CGGGGGGC	CGGGGGGC:190 CGGGGGC:0	CDS	+	698/731	233/242	frameshift_variant c.697dupG p.Ala233fs	CBUK_RS02550		methyltransferase
NC_011528	464205	del	AGTAGTTGAAAAAATATCCGTCGTTCC	AC	AC:1051 AGTAGTTGAAAAAATATCCGTCGTTCC:0	CDS	-	121/153	33/50	frameshift_variant c.97_121delGAACGACGGATATTTTTTCAACTAC p.Glu33fs	CBUK_RS02560		hypothetical protein
NC_011528	464346	snp	T	C	C:1729 T:0
NC_011528	464435	snp	A	G	G:1553 A:0
NC_011528	464526	snp	C	T	T:1396 C:0
NC_011528	465314	snp	T	C	C:1323 T:1	CDS	-	568/645	190/214	missense_variant c.568A>G p.Ile190Val	CBUK_RS02570		hypothetical protein
NC_011528	465687	snp	C	T	T:1341 C:0	CDS	-	195/645	65/214	synonymous_variant c.195G>A p.Leu65Leu	CBUK_RS02570		hypothetical protein
NC_011528	466292	snp	A	C	C:923 A:0	CDS	-	1571/1878	524/625	missense_variant c.1571T>G p.Met524Arg	CBUK_RS02580		hypothetical protein
NC_011528	467262	snp	A	C	C:953 A:0	CDS	-	601/1878	201/625	missense_variant c.601T>G p.Tyr201Asp	CBUK_RS02580		hypothetical protein
NC_011528	467687	snp	G	A	A:1360 G:0	CDS	-	176/1878	59/625	missense_variant c.176C>T p.Thr59Ile	CBUK_RS02580		hypothetical protein
NC_011528	467984	snp	A	G	G:1256 A:1	CDS	-	1010/1122	337/373	missense_variant c.1010T>C p.Leu337Pro	CBUK_RS02585		hypothetical protein
NC_011528	469941	snp	C	T	T:1439 C:1
NC_011528	473730	snp	A	C	C:1267 A:0	CDS	-	544/1275	182/424	missense_variant c.544T>G p.Ser182Ala	CBUK_RS02610		phosphoribosylamine--glycine ligase
NC_011528	474524	del	GAAAAAAAAT	GAAAAAAAT	GAAAAAAAT:543 GAAAAAAAAT:0	CDS	+	125/2055	42/684	frameshift_variant c.125delA p.Asn42fs	CBUK_RS02615		hypothetical protein
NC_011528	476029	snp	T	G	G:724 T:0	CDS	+	1622/2055	541/684	missense_variant c.1622T>G p.Val541Gly	CBUK_RS02615		hypothetical protein
NC_011528	476407	snp	A	C	C:863 A:0	CDS	+	2000/2055	667/684	missense_variant c.2000A>C p.Asn667Thr	CBUK_RS02615		hypothetical protein
NC_011528	476477	snp	A	C	C:709 A:0	CDS	+	67/1110	23/369	missense_variant c.67A>C p.Thr23Pro	CBUK_RS02620		hypothetical protein
NC_011528	484617	snp	T	C	C:2348 T:0	CDS	-	462/1581	154/526	synonymous_variant c.462A>G p.Pro154Pro	CBUK_RS02655	purH	purine biosynthesis protein purH
NC_011528	485772	snp	C	T	T:1606 C:0	CDS	+	167/2637	56/878	missense_variant c.167C>T p.Ala56Val	CBUK_RS02665	pepN	aminopeptidase N
NC_011528	485848	snp	T	C	C:1492 T:1	CDS	+	243/2637	81/878	synonymous_variant c.243T>C p.Leu81Leu	CBUK_RS02665	pepN	aminopeptidase N
NC_011528	486058	snp	T	C	C:835 T:0	CDS	+	453/2637	151/878	synonymous_variant c.453T>C p.Thr151Thr	CBUK_RS02665	pepN	aminopeptidase N
NC_011528	487088	snp	T	G	G:2019 T:0	CDS	+	1483/2637	495/878	missense_variant c.1483T>G p.Phe495Val	CBUK_RS02665	pepN	aminopeptidase N
NC_011528	488009	snp	A	G	G:1340 A:0	CDS	+	2404/2637	802/878	missense_variant c.2404A>G p.Thr802Ala	CBUK_RS02665	pepN	aminopeptidase N
NC_011528	489397	snp	T	G	G:2043 T:0	CDS	+	139/939	47/312	stop_lost c.139T>G p.Ter47Gluext*?	CBUK_RS02675		hypothetical protein
NC_011528	489430	snp	A	G	G:2392 A:0	CDS	+	172/939	58/312	missense_variant c.172A>G p.Arg58Gly	CBUK_RS02675		hypothetical protein
NC_011528	491462	ins	CGA	CGGA	CGGA:2235 CGA:0
NC_011528	492472	snp	G	A	A:1214 G:0	CDS	+	800/900	267/299	missense_variant c.800G>A p.Gly267Glu	CBUK_RS02685		hypothetical protein
NC_011528	494775	snp	A	C	C:1336 A:0
NC_011528	494829	snp	C	T	T:1479 C:0	CDS	-	1456/1479	486/492	missense_variant c.1456G>A p.Ala486Thr	CBUK_RS02700		xylulokinase
NC_011528	494981	ins	GA	GCTAA	GCTAA:1076 GA:0	CDS	-	1303/1479	435/492	conservative_inframe_insertion c.1303_1304insTAG p.Ser435delinsLeuAla	CBUK_RS02700		xylulokinase
NC_011528	495609	del	TGG	TG	TG:1442 TGG:102	CDS	-	674/1479	225/492	frameshift_variant c.674delC p.Asn227fs	CBUK_RS02700		xylulokinase
NC_011528	496945	snp	G	A	A:1959 G:1	CDS	-	736/1392	246/463	missense_variant c.736C>T p.Pro246Ser	CBUK_RS02705		MFS transporter
NC_011528	498071	snp	A	C	C:2305 A:0	CDS	-	334/684	112/227	missense_variant c.334T>G p.Cys112Gly	CBUK_RS02710		phosphoglycolate phosphatase
NC_011528	498435	snp	C	G	G:2759 C:0	CDS	-	667/705	223/234	missense_variant c.667G>C p.Val223Leu	CBUK_RS02715		ubiquinone biosynthesis O-methyltransferase
NC_011528	499221	snp	A	G	G:1699 A:0	CDS	-	221/354	74/117	missense_variant c.221T>C p.Leu74Ser	CBUK_RS02720		sensor histidine kinase
NC_011528	499270	snp	G	A	A:1423 G:0	CDS	-	172/354	58/117	missense_variant c.172C>T p.Leu58Phe	CBUK_RS02720		sensor histidine kinase
NC_011528	499367	snp	G	A	A:1672 G:0	CDS	-	75/354	25/117	synonymous_variant c.75C>T p.Leu25Leu	CBUK_RS02720		sensor histidine kinase
NC_011528	500341	snp	A	G	G:3752 A:0	CDS	-	36/894	12/297	synonymous_variant c.36T>C p.His12His	CBUK_RS02725		cation transporter
NC_011528	500404	snp	T	C	C:3186 T:0
NC_011528	500950	snp	C	T	T:1122 C:0	CDS	-	580/1017	194/338	missense_variant c.580G>A p.Val194Ile	CBUK_RS02730		protease
NC_011528	501636	snp	T	C	C:924 T:1
NC_011528	502184	snp	G	C	C:1923 G:0	CDS	+	425/1557	142/518	missense_variant c.425G>C p.Cys142Ser	CBUK_RS02735		amino acid permease
NC_011528	503134	snp	G	A	A:1893 G:0	CDS	+	1375/1557	459/518	missense_variant c.1375G>A p.Val459Met	CBUK_RS02735		amino acid permease
NC_011528	503756	ins	TTAA	TTATAA	TTATAA:890 TTAA:2	CDS	+	368/1882	123/626	frameshift_variant c.366_367dupTA p.Asn123fs	CBUK_RS02740		ankyrin
NC_011528	505137	snp	T	G	G:3301 T:0	CDS	+	1746/1882	582/626	synonymous_variant c.1746T>G p.Pro582Pro	CBUK_RS02740		ankyrin
NC_011528	506039	snp	C	T	T:2776 C:0
NC_011528	506500	ins	GAAA	GAAAAA	GAAAAA:1677 GAAA:17	CDS	-	424/507	142/168	frameshift_variant c.424_425insTT p.Ser143fs	CBUK_RS02750		hypothetical protein
NC_011528	506687	snp	T	G	G:2230 T:0	CDS	-	241/507	81/168	synonymous_variant c.241A>C p.Arg81Arg	CBUK_RS02750		hypothetical protein
NC_011528	507106	snp	G	A	A:987 G:0	CDS	-	1137/1293	379/430	synonymous_variant c.1137C>T p.Phe379Phe	CBUK_RS02755		hypothetical protein
NC_011528	507654	snp	A	G	G:1965 A:1	CDS	-	589/1293	197/430	stop_lost c.589T>C p.Ter197Argext*?	CBUK_RS02755		hypothetical protein
NC_011528	507862	del	CAA	CA	CA:1131 CAA:0	CDS	-	379/1293	127/430	frameshift_variant c.379delT p.Leu127fs	CBUK_RS02755		hypothetical protein
NC_011528	508641	snp	C	T	T:1914 C:0	CDS	-	949/1206	317/401	missense_variant c.949G>A p.Glu317Lys	CBUK_RS02760		amidohydrolase
NC_011528	509871	snp	C	T	T:1859 C:0	CDS	-	719/1083	240/360	missense_variant c.719G>A p.Gly240Asp	CBUK_RS02765		peptidase
NC_011528	510745	snp	A	G	G:700 A:0	CDS	-	1257/1332	419/443	synonymous_variant c.1257T>C p.Ile419Ile	CBUK_RS02770		MFS transporter
NC_011528	511215	snp	T	C	C:1215 T:0	CDS	-	787/1332	263/443	missense_variant c.787A>G p.Ile263Val	CBUK_RS02770		MFS transporter
NC_011528	513877	snp	G	A	A:946 G:1	CDS	+	164/1185	55/394	missense_variant c.164G>A p.Arg55Lys	CBUK_RS02785		glucose sorbosone dehydrogenase
NC_011528	514071	snp	G	A	A:1079 G:1	CDS	+	358/1185	120/394	missense_variant c.358G>A p.Val120Ile	CBUK_RS02785		glucose sorbosone dehydrogenase
NC_011528	515166	snp	C	G	G:1328 C:0	CDS	-	131/228	44/75	missense_variant c.131G>C p.Gly44Ala	CBUK_RS02790		hypothetical protein
NC_011528	517360	snp	G	T	T:1073 G:0	CDS	-	669/1365	223/454	synonymous_variant c.669C>A p.Ala223Ala	CBUK_RS02800		cell filamentation protein Fic
NC_011528	517410	snp	A	C	C:1057 A:0	CDS	-	619/1365	207/454	stop_lost c.619T>G p.Ter207Glyext*?	CBUK_RS02800		cell filamentation protein Fic
NC_011528	517775	snp	C	T	T:1553 C:0	CDS	-	254/1365	85/454	missense_variant c.254G>A p.Gly85Glu	CBUK_RS02800		cell filamentation protein Fic
NC_011528	517818	snp	A	G	G:1615 A:0	CDS	-	211/1365	71/454	missense_variant c.211T>C p.Ser71Pro	CBUK_RS02800		cell filamentation protein Fic
NC_011528	518186	ins	TC	TAGCC	TAGCC:1068 TC:0	CDS	-	510/522	170/173	conservative_inframe_insertion c.510_511insGCT p.Val170_Asn171insAla	CBUK_RS02805		molybdenum cofactor biosynthesis protein MoeC
NC_011528	518695	del	ATTTTTTTTC	ATTTTTTTC	ATTTTTTTC:628 ATTTTTTTTC:3	CDS	-	835/858	279/285	frameshift_variant c.835delA p.Asn281fs	CBUK_RS02810		citrate lyase subunit beta
NC_011528	519093	snp	T	C	C:1311 T:0	CDS	-	445/858	149/285	missense_variant c.445A>G p.Ser149Gly	CBUK_RS02810		citrate lyase subunit beta
NC_011528	519263	snp	A	G	G:627 A:0	CDS	-	275/858	92/285	missense_variant c.275T>C p.Leu92Pro	CBUK_RS02810		citrate lyase subunit beta
NC_011528	519631	ins	GAA	GAAA	GAAA:890 GAA:22
NC_011528	521081	snp	G	A	A:1484 G:0	CDS	+	79/961	27/319	missense_variant c.79G>A p.Ala27Thr	CBUK_RS02820		ornithine cyclodeaminase
NC_011528	521197	del	TAT	TT	TT:1239 TAT:0	CDS	+	196/961	66/319	frameshift_variant c.196delA p.Ile66fs	CBUK_RS02820		ornithine cyclodeaminase
NC_011528	521612	snp	T	G	G:1725 T:0	CDS	+	610/961	204/319	missense_variant c.610T>G p.Tyr204Asp	CBUK_RS02820		ornithine cyclodeaminase
NC_011528	523273	snp	C	A	A:1584 C:0
NC_011528	523548	snp	G	C	C:1190 G:0	CDS	+	47/222	16/73	missense_variant c.47G>C p.Ser16Thr	CBUK_RS02840		hypothetical protein
NC_011528	523651	snp	A	G	G:1281 A:0	CDS	+	150/222	50/73	synonymous_variant c.150A>G p.Gly50Gly	CBUK_RS02840		hypothetical protein
NC_011528	525374	snp	T	G	G:1053 T:0	CDS	+	32/531	11/176	missense_variant c.32T>G p.Val11Gly	CBUK_RS02860		hypothetical protein
NC_011528	526001	del	CAA	CA	CA:682 CAA:0
NC_011528	526747	complex	AGA	GGC	GGC:1056 AGA:0	CDS	-	377/1023	125/340	missense_variant c.375_377delTCTinsGCC p.AspLeu125GluPro	CBUK_RS02865		D-2-hydroxyacid dehydrogenase
NC_011528	526971	snp	C	T	T:1151 C:0	CDS	-	153/1023	51/340	synonymous_variant c.153G>A p.Gln51Gln	CBUK_RS02865		D-2-hydroxyacid dehydrogenase
NC_011528	527167	snp	T	G	G:1441 T:0
NC_011528	527727	snp	G	T	T:1271 G:0	CDS	-	788/999	263/332	missense_variant c.788C>A p.Ala263Glu	CBUK_RS02875		octaprenyl-diphosphate synthase
NC_011528	527744	snp	G	C	C:1211 G:1	CDS	-	771/999	257/332	synonymous_variant c.771C>G p.Ala257Ala	CBUK_RS02875		octaprenyl-diphosphate synthase
NC_011528	527821	snp	G	C	C:997 G:0	CDS	-	694/999	232/332	missense_variant c.694C>G p.Pro232Ala	CBUK_RS02875		octaprenyl-diphosphate synthase
NC_011528	528162	snp	C	G	G:853 C:0	CDS	-	353/999	118/332	missense_variant c.353G>C p.Ser118Thr	CBUK_RS02875		octaprenyl-diphosphate synthase
NC_011528	529021	snp	G	A	A:1337 G:0	CDS	+	418/615	140/204	missense_variant c.418G>A p.Asp140Asn	CBUK_RS02880		DNA-3-methyladenine glycosylase
NC_011528	529504	snp	T	C	C:630 T:0
NC_011528	531803	snp	T	C	C:2356 T:0	CDS	+	765/768	255/255	synonymous_variant c.765T>C p.Phe255Phe	CBUK_RS02900		preprotein translocase subunit SecG
NC_011528	532266	snp	A	C	C:1660 A:0
NC_011528	535906	snp	G	A	A:1154 G:0	CDS	+	227/1269	76/422	missense_variant c.227G>A p.Gly76Asp	CBUK_RS02935		NADH dehydrogenase
NC_011528	543378	snp	G	A	A:4321 G:0	CDS	+	1469/1962	490/653	missense_variant c.1469G>A p.Cys490Tyr	CBUK_RS02965		NADH:ubiquinone oxidoreductase subunit L
NC_011528	543608	snp	T	C	C:3289 T:0	CDS	+	1699/1962	567/653	synonymous_variant c.1699T>C p.Leu567Leu	CBUK_RS02965		NADH:ubiquinone oxidoreductase subunit L
NC_011528	543674	snp	A	G	G:3346 A:2	CDS	+	1765/1962	589/653	missense_variant c.1765A>G p.Ser589Gly	CBUK_RS02965		NADH:ubiquinone oxidoreductase subunit L
NC_011528	545652	snp	G	A	A:1565 G:0	CDS	+	247/1449	83/482	missense_variant c.247G>A p.Glu83Lys	CBUK_RS02975		NADH:ubiquinone oxidoreductase subunit N
NC_011528	546741	snp	A	C	C:2466 A:0	CDS	+	1336/1449	446/482	missense_variant c.1336A>C p.Thr446Pro	CBUK_RS02975		NADH:ubiquinone oxidoreductase subunit N
NC_011528	547580	snp	G	A	A:2220 G:0	CDS	+	333/462	111/153	synonymous_variant c.333G>A p.Arg111Arg	CBUK_RS02985		ribosome maturation factor RimP
NC_011528	548294	snp	C	T	T:2479 C:0	CDS	+	582/1512	194/503	synonymous_variant c.582C>T p.Asp194Asp	CBUK_RS02990	nusA	transcription termination factor NusA
NC_011528	553109	del	TCCCCCCCG	TCCCCCCG	TCCCCCCG:4867 TCCCCCCCG:21
NC_011528	553577	snp	T	G	G:1205 T:0	CDS	+	88/315	30/104	missense_variant c.88T>G p.Ser30Ala	CBUK_RS03010		hypothetical protein
NC_011528	555153	snp	C	A	A:1018 C:0
NC_011528	555702	snp	T	G	G:2274 T:0	CDS	-	16/546	6/181	missense_variant c.16A>C p.Lys6Gln	CBUK_RS03020		membrane protein
NC_011528	555886	snp	C	T	T:964 C:5	CDS	+	53/273	18/90	missense_variant c.53C>T p.Ala18Val	CBUK_RS03025		hypothetical protein
NC_011528	555901	snp	C	T	T:607 C:1	CDS	+	68/273	23/90	missense_variant c.68C>T p.Ala23Val	CBUK_RS03025		hypothetical protein
NC_011528	557675	snp	A	C	C:1609 A:0	CDS	-	2731/3069	911/1022	missense_variant c.2731T>G p.Leu911Val	CBUK_RS03035		multidrug transporter AcrB
NC_011528	560135	snp	G	T	T:1696 G:0	CDS	-	271/3069	91/1022	missense_variant c.271C>A p.Leu91Ile	CBUK_RS03035		multidrug transporter AcrB
NC_011528	560239	snp	G	C	C:1503 G:0	CDS	-	167/3069	56/1022	missense_variant c.167C>G p.Ala56Gly	CBUK_RS03035		multidrug transporter AcrB
NC_011528	560444	snp	C	G	G:1177 C:0
NC_011528	561169	snp	C	T	T:884 C:0	CDS	-	331/1047	111/348	missense_variant c.331G>A p.Asp111Asn	CBUK_RS03040		MexH family multidrug efflux RND transporter periplasmic adaptor subunit
NC_011528	563193	snp	C	T	T:995 C:0	CDS	-	530/708	177/235	missense_variant c.530G>A p.Arg177His	CBUK_RS03050		polyphenol oxidase
NC_011528	563821	snp	C	G	G:1605 C:0	CDS	-	845/972	282/323	missense_variant c.845G>C p.Gly282Ala	CBUK_RS03055		23S rRNA pseudouridine synthase D
NC_011528	564042	snp	T	C	C:1549 T:0	CDS	-	624/972	208/323	synonymous_variant c.624A>G p.Pro208Pro	CBUK_RS03055		23S rRNA pseudouridine synthase D
NC_011528	565357	snp	C	T	T:1895 C:0	CDS	+	621/819	207/272	synonymous_variant c.621C>T p.Arg207Arg	CBUK_RS03060		competence protein ComL
NC_011528	565714	snp	C	T	T:1546 C:11
NC_011528	565779	del	CGC	CC	CC:1644 CGC:0
NC_011528	567013	snp	T	C	C:1358 T:0	CDS	-	208/375	70/124	missense_variant c.208A>G p.Ile70Val	CBUK_RS03075		chemotaxis protein CheY
NC_011528	568125	snp	T	G	G:2336 T:0	CDS	+	647/687	216/228	missense_variant c.647T>G p.Leu216Trp	CBUK_RS03080		hypothetical protein
NC_011528	569314	snp	A	T	T:1883 A:0	CDS	+	340/2259	114/752	missense_variant c.340A>T p.Ile114Phe	CBUK_RS03090		hypothetical protein
NC_011528	571012	snp	G	A	A:1756 G:1	CDS	+	2038/2259	680/752	missense_variant c.2038G>A p.Glu680Lys	CBUK_RS03090		hypothetical protein
NC_011528	571178	snp	G	A	A:1679 G:0	CDS	+	2204/2259	735/752	missense_variant c.2204G>A p.Gly735Asp	CBUK_RS03090		hypothetical protein
NC_011528	571434	snp	C	T	T:1594 C:0	CDS	+	202/1663	68/553	missense_variant c.202C>T p.His68Tyr	CBUK_RS03095		long-chain fatty acid--CoA ligase
NC_011528	571515	snp	C	T	T:1490 C:1	CDS	+	283/1663	95/553	missense_variant c.283C>T p.Pro95Ser	CBUK_RS03095		long-chain fatty acid--CoA ligase
NC_011528	575199	snp	A	G	G:3377 A:0	CDS	-	454/456	152/151	stop_lost&splice_region_variant c.454T>C p.Ter152Glnext*?	CBUK_RS03110		hypothetical protein
NC_011528	575406	snp	T	C	C:2263 T:0	CDS	-	247/456	83/151	missense_variant c.247A>G p.Thr83Ala	CBUK_RS03110		hypothetical protein
NC_011528	575682	snp	T	G	G:838 T:0
NC_011528	575755	snp	G	A	A:1333 G:0
NC_011528	576650	del	CAA	CA	CA:2105 CAA:1	CDS	-	327/1195	109/397	frameshift_variant c.327delT p.Trp110fs	CBUK_RS03115		MFS transporter
NC_011528	576678	del	TAAAAAG	TAAAAG	TAAAAG:2226 TAAAAAG:0	CDS	-	296/1195	99/397	frameshift_variant c.296delT p.Phe100fs	CBUK_RS03115		MFS transporter
NC_011528	576703	snp	C	A	A:2457 C:1	CDS	-	276/1195	92/397	synonymous_variant c.276G>T p.Thr92Thr	CBUK_RS03115		MFS transporter
NC_011528	576868	snp	C	G	G:2093 C:0	CDS	-	111/1195	37/397	synonymous_variant c.111G>C p.Ala37Ala	CBUK_RS03115		MFS transporter
NC_011528	576913	snp	T	C	C:1904 T:2	CDS	-	66/1195	22/397	synonymous_variant c.66A>G p.Ala22Ala	CBUK_RS03115		MFS transporter
NC_011528	577194	snp	T	C	C:1628 T:0
NC_011528	578615	del	TTATCGAATGTGTAAAAAAGCTTTAGCTCGGT	TT	TT:150 TTATCGAATGTGTAAAAAAGCTTTAGCTCGGT:0
NC_011528	579113	del	GGCG	GG	GG:1882 GGCG:32	CDS	+	421/704	141/233	frameshift_variant c.421_422delCG p.Arg141fs	CBUK_RS03130		BRAMP protein
NC_011528	580590	snp	C	G	G:837 C:0	CDS	+	439/879	147/292	missense_variant c.439C>G p.Gln147Glu	CBUK_RS03140		hypothetical protein
NC_011528	583020	snp	A	G	G:326 A:0	CDS	+	870/999	290/332	missense_variant c.870A>G p.Ile290Met	CBUK_RS03150		peptidase
NC_011528	583337	snp	T	C	C:433 T:0	CDS	+	179/1023	60/340	missense_variant c.179T>C p.Ile60Thr	CBUK_RS03155		peptidase
NC_011528	583410	snp	G	A	A:623 G:0	CDS	+	252/1023	84/340	synonymous_variant c.252G>A p.Ala84Ala	CBUK_RS03155		peptidase
NC_011528	583890	snp	C	T	T:2309 C:1	CDS	+	732/1023	244/340	synonymous_variant c.732C>T p.His244His	CBUK_RS03155		peptidase
NC_011528	584183	snp	A	G	G:1021 A:1
NC_011528	585007	snp	A	G	G:2882 A:0
NC_011528	586093	snp	T	C	C:830 T:0	CDS	+	918/1224	306/407	synonymous_variant c.918T>C p.Gly306Gly	CBUK_RS03165		ATPase
NC_011528	590130	snp	A	G	G:1348 A:1	CDS	+	376/852	126/283	missense_variant c.376A>G p.Met126Val	CBUK_RS03195		multidrug ABC transporter ATP-binding protein
NC_011528	591541	snp	A	G	G:2130 A:0	CDS	-	511/519	171/172	synonymous_variant c.511T>C p.Leu171Leu	CBUK_RS03205		glutamine amidotransferase
NC_011528	593222	snp	A	G	G:2171 A:0	CDS	+	531/651	177/216	synonymous_variant c.531A>G p.Lys177Lys	CBUK_RS03215	sirA	LuxR family transcriptional regulator
NC_011528	593556	snp	C	T	T:1374 C:0
NC_011528	594393	ins	ACTCTCTCTT	ACTCTCTCTCTT	ACTCTCTCTCTT:1646 ACTCTCTCTT:1	CDS	+	659/669	220/222	frameshift_variant c.657_658dupCT p.Leu220fs	CBUK_RS03220		hypothetical protein
NC_011528	594890	snp	A	C	C:1417 A:1	CDS	+	269/1389	90/462	missense_variant c.269A>C p.Glu90Ala	CBUK_RS03225		membrane protein
NC_011528	595260	snp	C	T	T:1385 C:0	CDS	+	639/1389	213/462	synonymous_variant c.639C>T p.Ser213Ser	CBUK_RS03225		membrane protein
NC_011528	595648	snp	T	G	G:1552 T:0	CDS	+	1027/1389	343/462	missense_variant c.1027T>G p.Trp343Gly	CBUK_RS03225		membrane protein
NC_011528	596542	snp	T	C	C:1182 T:0	CDS	-	401/916	134/304	missense_variant c.401A>G p.Asn134Ser	CBUK_RS03230		beta-lactamase
NC_011528	596559	del	GAA	GA	GA:1106 GAA:30	CDS	-	382/916	128/304	frameshift_variant c.382delT p.Phe128fs	CBUK_RS03230		beta-lactamase
NC_011528	596619	del	GTTTTTTTTTTTG	GTTTTTTTTTG	GTTTTTTTTTG:932 GTTTTTTTTTTTG:1	CDS	-	314/916	105/304	frameshift_variant c.313_314delAA p.Asn108fs	CBUK_RS03230		beta-lactamase
NC_011528	597311	ins	TACG	TACACG	TACACG:1277 TACG:0
NC_011528	597465	snp	A	G	G:1251 A:0
NC_011528	598073	snp	G	A	A:1701 G:0	CDS	+	549/1173	183/390	synonymous_variant c.549G>A p.Leu183Leu	CBUK_RS03240		CoA-transferase
NC_011528	598570	snp	G	T	T:922 G:0	CDS	+	1046/1173	349/390	missense_variant c.1046G>T p.Arg349Leu	CBUK_RS03240		CoA-transferase
NC_011528	599494	ins	GAAAAAAAC	GAAAAAAAAC	GAAAAAAAAC:656 GAAAAAAAC:7	CDS	+	771/1544	257/513	frameshift_variant c.770dupA p.Asn257fs	CBUK_RS03245		AMP-binding protein
NC_011528	600768	snp	C	A	A:1691 C:0	CDS	+	504/4839	168/1612	synonymous_variant c.504C>A p.Pro168Pro	CBUK_RS03250		polyketide synthase
NC_011528	601676	snp	C	T	T:2314 C:0	CDS	+	1412/4839	471/1612	missense_variant c.1412C>T p.Ser471Leu	CBUK_RS03250		polyketide synthase
NC_011528	604369	snp	A	G	G:988 A:0	CDS	+	4105/4839	1369/1612	missense_variant c.4105A>G p.Thr1369Ala	CBUK_RS03250		polyketide synthase
NC_011528	604464	snp	T	G	G:1132 T:2	CDS	+	4200/4839	1400/1612	synonymous_variant c.4200T>G p.Ser1400Ser	CBUK_RS03250		polyketide synthase
NC_011528	605056	snp	A	G	G:1404 A:3	CDS	+	4792/4839	1598/1612	missense_variant c.4792A>G p.Thr1598Ala	CBUK_RS03250		polyketide synthase
NC_011528	605069	snp	T	G	G:1389 T:0	CDS	+	4805/4839	1602/1612	missense_variant c.4805T>G p.Leu1602Arg	CBUK_RS03250		polyketide synthase
NC_011528	605503	snp	C	A	A:691 C:0	CDS	+	285/2496	95/831	missense_variant c.285C>A p.Asn95Lys	CBUK_RS03255		two-component system sensor histidine kinase/response regulator
NC_011528	605850	snp	C	A	A:1136 C:0	CDS	+	632/2496	211/831	missense_variant c.632C>A p.Ala211Asp	CBUK_RS03255		two-component system sensor histidine kinase/response regulator
NC_011528	605908	snp	G	A	A:1224 G:1	CDS	+	690/2496	230/831	missense_variant c.690G>A p.Met230Ile	CBUK_RS03255		two-component system sensor histidine kinase/response regulator
NC_011528	606087	snp	A	G	G:1341 A:0	CDS	+	869/2496	290/831	missense_variant c.869A>G p.Asn290Ser	CBUK_RS03255		two-component system sensor histidine kinase/response regulator
NC_011528	606182	snp	C	G	G:1613 C:0	CDS	+	964/2496	322/831	missense_variant c.964C>G p.Pro322Ala	CBUK_RS03255		two-component system sensor histidine kinase/response regulator
NC_011528	606321	snp	A	G	G:2108 A:0	CDS	+	1103/2496	368/831	missense_variant c.1103A>G p.Glu368Gly	CBUK_RS03255		two-component system sensor histidine kinase/response regulator
NC_011528	607319	snp	A	G	G:1422 A:0	CDS	+	2101/2496	701/831	missense_variant c.2101A>G p.Lys701Glu	CBUK_RS03255		two-component system sensor histidine kinase/response regulator
NC_011528	608934	snp	A	C	C:680 A:0
NC_011528	609466	snp	A	C	C:769 A:0	CDS	-	904/1344	302/447	missense_variant c.904T>G p.Ser302Ala	CBUK_RS03270		FAD-binding protein
NC_011528	609596	snp	A	C	C:352 A:0	CDS	-	774/1344	258/447	synonymous_variant c.774T>G p.Leu258Leu	CBUK_RS03270		FAD-binding protein
NC_011528	610095	snp	A	G	G:2598 A:0	CDS	-	275/1344	92/447	missense_variant c.275T>C p.Ile92Thr	CBUK_RS03270		FAD-binding protein
NC_011528	610248	del	AGAATAGTAATGTGCTTATG	AG	AG:1880 AGAATAGTAATGTGCTTATG:0	CDS	-	120/1344	35/447	conservative_inframe_deletion c.103_120delCATAAGCACATTACTATT p.His35_Ile40del	CBUK_RS03270		FAD-binding protein
NC_011528	610446	del	GAA	GA	GA:2391 GAA:0
NC_011528	612122	snp	A	C	C:134 A:0
NC_011528	612881	snp	G	A	A:1391 G:0	CDS	-	274/555	92/184	missense_variant c.274C>T p.Pro92Ser	CBUK_RS03285		GTP cyclohydrolase 1
NC_011528	613613	snp	G	T	T:1081 G:0	CDS	-	1493/1582	498/526	missense_variant c.1493C>A p.Thr498Asn	CBUK_RS03295		MFS transporter
NC_011528	614560	snp	C	T	T:928 C:0	CDS	-	546/1582	182/526	synonymous_variant c.546G>A p.Leu182Leu	CBUK_RS03295		MFS transporter
NC_011528	614768	del	GAAAAAAAAAC	GAAAAAAAAC	GAAAAAAAAC:1395 GAAAAAAAAAC:16	CDS	-	329/1582	110/526	frameshift_variant c.329delT p.Ser113fs	CBUK_RS03295		MFS transporter
NC_011528	615037	snp	A	G	G:1965 A:0	CDS	-	69/1582	23/526	synonymous_variant c.69T>C p.Ile23Ile	CBUK_RS03295		MFS transporter
NC_011528	619036	snp	A	G	G:1767 A:0	CDS	+	954/1056	318/351	synonymous_variant c.954A>G p.Gln318Gln	CBUK_RS03325		MexH family multidrug efflux RND transporter periplasmic adaptor subunit
NC_011528	620458	snp	A	C	C:2590 A:0	CDS	+	1313/3039	438/1012	missense_variant c.1313A>C p.Glu438Ala	CBUK_RS03330		multidrug transporter AcrB
NC_011528	622477	snp	A	G	G:3321 A:0
NC_011528	622537	ins	TCTCCTCCTCA	TCTCCTCCTCCTCA	TCTCCTCCTCCTCA:2486 TCTCCTCCTCA:4
NC_011528	622643	del	GCCCCCCCA	GCCCCCCA	GCCCCCCA:2986 GCCCCCCCA:7	CDS	-	6/111	2/36	frameshift_variant c.6delG p.Gln5fs	CBUK_RS03335		hypothetical protein
NC_011528	624915	snp	G	T	T:1656 G:0	CDS	-	1948/2763	650/920	missense_variant c.1948C>A p.Gln650Lys	CBUK_RS03350		valine--tRNA ligase
NC_011528	625459	snp	T	C	C:1712 T:0	CDS	-	1404/2763	468/920	synonymous_variant c.1404A>G p.Glu468Glu	CBUK_RS03350		valine--tRNA ligase
NC_011528	627098	snp	A	G	G:1883 A:1	CDS	+	100/1119	34/372	missense_variant c.100A>G p.Ile34Val	CBUK_RS03355		permease
NC_011528	629299	snp	G	A	A:953 G:0	CDS	+	127/1578	43/525	missense_variant c.127G>A p.Val43Ile	CBUK_RS03365	prfC	peptide chain release factor 3
NC_011528	630991	snp	C	T	T:2356 C:0	CDS	+	227/1358	76/451	missense_variant c.227C>T p.Ala76Val	CBUK_RS03370		multidrug transporter MatE
NC_011528	631298	ins	GTTTTTG	GTTTTTTG	GTTTTTTG:1397 GTTTTTG:4	CDS	+	540/1358	180/451	frameshift_variant c.539dupT p.Leu180fs	CBUK_RS03370		multidrug transporter MatE
NC_011528	635768	snp	T	C	C:682 T:0
NC_011528	637603	snp	A	G	G:1891 A:4	CDS	+	266/1332	89/443	missense_variant c.266A>G p.Asn89Ser	CBUK_RS03400		hypothetical protein
NC_011528	637765	snp	C	T	T:1693 C:1	CDS	+	428/1332	143/443	missense_variant c.428C>T p.Ala143Val	CBUK_RS03400		hypothetical protein
NC_011528	638032	snp	A	C	C:1742 A:0	CDS	+	695/1332	232/443	missense_variant c.695A>C p.Gln232Pro	CBUK_RS03400		hypothetical protein
NC_011528	639047	snp	G	T	T:1857 G:0	CDS	-	821/1134	274/377	missense_variant c.821C>A p.Ala274Asp	CBUK_RS03405		cell division protein Fic
NC_011528	639067	ins	AC	AAACC	AAACC:1613 AC:1	CDS	-	800/1134	267/377	disruptive_inframe_insertion c.800_801insGTT p.Cys267delinsTrpPhe	CBUK_RS03405		cell division protein Fic
NC_011528	640015	ins	ATTTTTTTA	ATTTTTTTTA	ATTTTTTTTA:1383 ATTTTTTTA:5	CDS	+	61/300	21/99	frameshift_variant&stop_gained c.60dupT p.Arg21fs	CBUK_RS03410		hypothetical protein
NC_011528	641088	snp	A	C	C:1343 A:0	CDS	-	922/1698	308/565	missense_variant c.922T>G p.Ser308Ala	CBUK_RS03415		malate dehydrogenase
NC_011528	642721	snp	G	A	A:1278 G:1	CDS	-	702/1386	234/461	synonymous_variant c.702C>T p.Ile234Ile	CBUK_RS03420		adenylosuccinate lyase
NC_011528	645618	snp	G	A	A:1624 G:0	CDS	+	459/597	153/198	synonymous_variant c.459G>A p.Val153Val	CBUK_RS03435		hypothetical protein
NC_011528	647393	snp	G	T	T:1035 G:0
NC_011528	648338	snp	G	A	A:2326 G:0	CDS	+	935/993	312/330	missense_variant c.935G>A p.Gly312Glu	CBUK_RS03445		NAD dependent epimerase/dehydratase
NC_011528	648505	snp	A	C	C:2283 A:0	CDS	+	113/1155	38/384	missense_variant c.113A>C p.Gln38Pro	CBUK_RS03450		perosamine synthetase
NC_011528	649041	snp	G	A	A:1833 G:0	CDS	+	649/1155	217/384	missense_variant c.649G>A p.Glu217Lys	CBUK_RS03450		perosamine synthetase
NC_011528	650936	snp	C	T	T:923 C:0	CDS	+	1387/1899	463/632	missense_variant c.1387C>T p.Leu463Phe	CBUK_RS03455		asparagine synthase
NC_011528	651152	snp	A	C	C:1289 A:0	CDS	+	1603/1899	535/632	missense_variant c.1603A>C p.Thr535Pro	CBUK_RS03455		asparagine synthase
NC_011528	651429	snp	G	C	C:1025 G:0	CDS	+	1880/1899	627/632	missense_variant c.1880G>C p.Arg627Pro	CBUK_RS03455		asparagine synthase
NC_011528	651488	snp	A	C	C:1502 A:1	CDS	+	40/552	14/183	missense_variant c.40A>C p.Lys14Gln	CBUK_RS03460		acetyltransferase
NC_011528	651590	snp	G	T	T:1702 G:0	CDS	+	142/552	48/183	missense_variant c.142G>T p.Asp48Tyr	CBUK_RS03460		acetyltransferase
NC_011528	654902	snp	G	A	A:1478 G:1	CDS	+	79/270	27/89	missense_variant c.79G>A p.Glu27Lys	CBUK_RS03475		hypothetical protein
NC_011528	655105	snp	G	T	T:2241 G:0	CDS	+	9/1077	3/358	missense_variant c.9G>T p.Trp3Cys	CBUK_RS03480		radical SAM protein
NC_011528	655130	snp	C	G	G:2273 C:0	CDS	+	34/1077	12/358	missense_variant c.34C>G p.His12Asp	CBUK_RS03480		radical SAM protein
NC_011528	656398	snp	A	C	C:824 A:0	CDS	+	211/1485	71/494	missense_variant c.211A>C p.Ile71Leu	CBUK_RS03485		membrane protein
NC_011528	657874	snp	A	G	G:339 A:0
NC_011528	657939	snp	G	A	A:411 G:0
NC_011528	658229	snp	T	G	G:1071 T:0	CDS	+	271/1101	91/366	missense_variant c.271T>G p.Ser91Ala	CBUK_RS03490		LPS N-acetylglucosaminyltransferase
NC_011528	658602	snp	A	T	T:1401 A:1	CDS	+	644/1101	215/366	missense_variant c.644A>T p.Tyr215Phe	CBUK_RS03490		LPS N-acetylglucosaminyltransferase
NC_011528	659757	snp	C	G	G:777 C:0	CDS	+	563/1293	188/430	missense_variant c.563C>G p.Ala188Gly	CBUK_RS03495		glycosyl transferase
NC_011528	662778	snp	A	G	G:1524 A:0	CDS	+	372/1134	124/377	synonymous_variant c.372A>G p.Gln124Gln	CBUK_RS03505		glycosyl transferase family 1
NC_011528	663618	snp	C	A	A:618 C:0
NC_011528	664713	snp	A	G	G:2180 A:0	CDS	+	943/1098	315/365	missense_variant c.943A>G p.Ile315Val	CBUK_RS03510		UDP-N-acetylglucosamine 2-epimerase
NC_011528	672166	snp	C	T	T:2588 C:0	CDS	+	1635/1644	545/547	synonymous_variant c.1635C>T p.Asn545Asn	CBUK_RS03540		glucose-6-phosphate isomerase
NC_011528	673496	snp	C	T	T:2354 C:0	CDS	+	374/1050	125/349	missense_variant c.374C>T p.Ser125Leu	CBUK_RS03550		membrane protein
NC_011528	673580	snp	A	C	C:1799 A:0	CDS	+	458/1050	153/349	missense_variant c.458A>C p.Asn153Thr	CBUK_RS03550		membrane protein
NC_011528	677479	snp	T	C	C:1928 T:1	CDS	+	87/372	29/123	synonymous_variant c.87T>C p.Ser29Ser	CBUK_RS03575		hypothetical protein
NC_011528	679191	snp	G	A	A:1674 G:0	CDS	+	1426/1935	476/644	missense_variant c.1426G>A p.Val476Ile	CBUK_RS03580		hypothetical protein
NC_011528	680306	snp	T	G	G:2309 T:0	CDS	+	625/1791	209/596	missense_variant c.625T>G p.Phe209Val	CBUK_RS03585		ATP-binding protein
NC_011528	680328	snp	T	C	C:2527 T:0	CDS	+	647/1791	216/596	missense_variant c.647T>C p.Val216Ala	CBUK_RS03585		ATP-binding protein
NC_011528	680419	snp	A	T	T:2247 A:1	CDS	+	738/1791	246/596	synonymous_variant c.738A>T p.Arg246Arg	CBUK_RS03585		ATP-binding protein
NC_011528	680877	snp	T	C	C:1327 T:0	CDS	+	1196/1791	399/596	missense_variant c.1196T>C p.Val399Ala	CBUK_RS03585		ATP-binding protein
NC_011528	683100	snp	T	C	C:1622 T:0	CDS	-	975/1629	325/542	missense_variant c.975A>G p.Ile325Met	CBUK_RS03595		NAD synthetase
NC_011528	684699	snp	G	A	A:1874 G:0	CDS	+	42/380	14/125	synonymous_variant c.42G>A p.Thr14Thr	CBUK_RS03605		hypothetical protein
NC_011528	687531	snp	C	A	A:2320 C:0	CDS	+	292/384	98/127	missense_variant c.292C>A p.Gln98Lys	CBUK_RS03620	rpsF	30S ribosomal protein S6
NC_011528	687592	snp	A	C	C:2145 A:0	CDS	+	353/384	118/127	missense_variant c.353A>C p.Asp118Ala	CBUK_RS03620	rpsF	30S ribosomal protein S6
NC_011528	689409	snp	C	T	T:1441 C:1
NC_011528	689514	snp	A	G	G:1375 A:0	CDS	+	30/1833	10/610	synonymous_variant c.30A>G p.Ser10Ser	CBUK_RS03640		replicative DNA helicase
NC_011528	690411	snp	A	C	C:1235 A:0	CDS	+	927/1833	309/610	synonymous_variant c.927A>C p.Arg309Arg	CBUK_RS03640		replicative DNA helicase
NC_011528	690862	snp	T	C	C:1185 T:0	CDS	+	1378/1833	460/610	missense_variant c.1378T>C p.Cys460Arg	CBUK_RS03640		replicative DNA helicase
NC_011528	691933	snp	T	G	G:883 T:0	CDS	+	620/1095	207/364	missense_variant c.620T>G p.Leu207Trp	CBUK_RS03645		alanine racemase
NC_011528	692258	snp	T	C	C:1227 T:0	CDS	+	945/1095	315/364	synonymous_variant c.945T>C p.Arg315Arg	CBUK_RS03645		alanine racemase
NC_011528	692678	complex	CTCG	TTCA	TTCA:752 CTCG:0	CDS	-	423/456	140/151	synonymous_variant c.420_423delCGAGinsTGAA p.TyrGlu140TyrGlu	CBUK_RS03655		prolyl-tRNA synthetase
NC_011528	694826	snp	C	T	T:1019 C:0	CDS	+	287/1059	96/352	missense_variant c.287C>T p.Ser96Phe	CBUK_RS03670		chorismate synthase
NC_011528	695231	snp	T	C	C:1875 T:0	CDS	+	692/1059	231/352	missense_variant c.692T>C p.Val231Ala	CBUK_RS03670		chorismate synthase
NC_011528	696807	ins	CAA	CAAA	CAAA:2673 CAA:101
NC_011528	698269	ins	TAAAAAAAC	TAAAAAAAAC	TAAAAAAAAC:367 TAAAAAAAC:5	CDS	+	89/116	30/37	frameshift_variant c.88dupA p.Thr30fs	CBUK_RS03685		hypothetical protein
NC_011528	699056	snp	T	C	C:1228 T:0	CDS	+	639/948	213/315	synonymous_variant c.639T>C p.Gly213Gly	CBUK_RS03690		hypothetical protein
NC_011528	700619	snp	C	G	G:817 C:0	CDS	+	1160/1386	387/461	missense_variant c.1160C>G p.Pro387Arg	CBUK_RS03695		hypothetical protein
NC_011528	700743	snp	C	T	T:1210 C:0	CDS	+	1284/1386	428/461	synonymous_variant c.1284C>T p.Asn428Asn	CBUK_RS03695		hypothetical protein
NC_011528	701765	snp	T	C	C:1992 T:0	CDS	-	119/831	40/276	stop_lost c.119A>G p.Ter40Trpext*?	CBUK_RS03700		transposase
NC_011528	703756	snp	T	A	A:1239 T:0	CDS	+	1202/1809	401/602	missense_variant c.1202T>A p.Val401Glu	CBUK_RS03715		GTP-binding protein
NC_011528	704944	snp	C	T	T:630 C:0	CDS	+	570/1167	190/388	synonymous_variant c.570C>T p.Tyr190Tyr	CBUK_RS03720		hypothetical protein
NC_011528	705477	del	TTGAAGATGAAGATGAAGATGAAGAT	TTGAAGATGAAGATGAAGAT	TTGAAGATGAAGATGAAGAT:576 TTGAAGATGAAGATGAAGATGAAGAT:1	CDS	+	1126/1167	376/388	conservative_inframe_deletion c.1126_1131delGATGAA p.Asp376_Glu377del	CBUK_RS03720		hypothetical protein
NC_011528	705516	snp	T	C	C:770 T:0	CDS	+	1142/1167	381/388	missense_variant c.1142T>C p.Val381Ala	CBUK_RS03720		hypothetical protein
NC_011528	706810	snp	G	C	C:970 G:0
NC_011528	706901	snp	G	A	A:1512 G:0
NC_011528	706937	snp	G	A	A:1630 G:0	CDS	+	16/1017	6/338	missense_variant c.16G>A p.Asp6Asn	CBUK_RS03730		patatin
NC_011528	707058	snp	G	T	T:1617 G:0	CDS	+	137/1017	46/338	missense_variant c.137G>T p.Gly46Val	CBUK_RS03730		patatin
NC_011528	707537	ins	AC	ATCTATGC	ATCTATGC:1258 AC:0	CDS	+	617/1017	206/338	disruptive_inframe_insertion c.616_617insTCTATG p.Thr206delinsIleTyrAla	CBUK_RS03730		patatin
NC_011528	708341	snp	A	G	G:1716 A:0	CDS	-	11/444	4/147	missense_variant c.11T>C p.Phe4Ser	CBUK_RS03735		disulfide formation protein
NC_011528	710419	snp	A	G	G:1637 A:0	CDS	+	635/939	212/312	missense_variant c.635A>G p.Lys212Arg	CBUK_RS03750		hypothetical protein
NC_011528	711729	snp	T	G	G:1561 T:0	CDS	+	186/876	62/291	synonymous_variant c.186T>G p.Ala62Ala	CBUK_RS03760		acetyl-CoA carboxylase carboxyltransferase subunit beta
NC_011528	714056	snp	A	G	G:1869 A:1	CDS	+	265/612	89/203	missense_variant c.265A>G p.Met89Val	CBUK_RS03770		sporulation protein
NC_011528	714407	snp	G	A	A:1543 G:0
NC_011528	717058	snp	G	A	A:1139 G:0	CDS	+	159/450	53/149	synonymous_variant c.159G>A p.Leu53Leu	CBUK_RS03790		hypothetical protein
NC_011528	718680	snp	C	T	T:1618 C:2	CDS	+	459/948	153/315	synonymous_variant c.459C>T p.Pro153Pro	CBUK_RS03800		hypothetical protein
NC_011528	719014	snp	A	G	G:1151 A:0	CDS	+	793/948	265/315	missense_variant c.793A>G p.Arg265Gly	CBUK_RS03800		hypothetical protein
NC_011528	719557	snp	G	A	A:1490 G:0	CDS	+	21/2166	7/721	stop_gained c.21G>A p.Trp7*	CBUK_RS03810		hypothetical protein
NC_011528	719719	snp	A	G	G:1468 A:0	CDS	+	183/2166	61/721	synonymous_variant c.183A>G p.Ala61Ala	CBUK_RS03810		hypothetical protein
NC_011528	719924	snp	G	T	T:1710 G:0	CDS	+	388/2166	130/721	missense_variant c.388G>T p.Asp130Tyr	CBUK_RS03810		hypothetical protein
NC_011528	720520	snp	G	C	C:1718 G:0	CDS	+	984/2166	328/721	missense_variant c.984G>C p.Glu328Asp	CBUK_RS03810		hypothetical protein
NC_011528	723113	snp	C	T	T:3239 C:0	CDS	+	249/405	83/134	synonymous_variant c.249C>T p.His83His	CBUK_RS03820		hypothetical protein
NC_011528	725298	ins	TGG	TGGG	TGGG:1453 TGG:29
NC_011528	728221	snp	G	A	A:2603 G:1
NC_011528	728234	snp	C	T	T:2617 C:0
NC_011528	728349	snp	A	C	C:1532 A:0
NC_011528	728360	snp	A	G	G:1449 A:1
NC_011528	728406	mnp	AA	GG	GG:838 AA:0
NC_011528	729714	ins	GAG	GAAG	GAAG:1111 GAG:9	CDS	-	62/345	21/114	frameshift_variant c.62_63insT p.His22fs	CBUK_RS03865		hypothetical protein
NC_011528	729717	complex	GGA	CGC	CGC:1126 GGA:0	CDS	-	61/345	20/114	missense_variant c.59_61delTCCinsGCG p.PhePro20CysAla	CBUK_RS03865		hypothetical protein
NC_011528	729742	snp	C	T	T:2381 C:4	CDS	-	36/345	12/114	synonymous_variant c.36G>A p.Ser12Ser	CBUK_RS03865		hypothetical protein
NC_011528	730986	snp	C	G	G:477 C:0	CDS	+	294/630	98/209	synonymous_variant c.294C>G p.Ala98Ala	CBUK_RS03875		SMC-Scp complex subunit ScpB
NC_011528	732002	snp	A	C	C:1248 A:1	CDS	+	671/735	224/244	missense_variant c.671A>C p.Asp224Ala	CBUK_RS03880		RNA pseudouridine synthase
NC_011528	732454	snp	A	C	C:1051 A:0	CDS	-	871/1288	291/428	missense_variant c.871T>G p.Cys291Gly	CBUK_RS03885		hypothetical protein
NC_011528	732891	snp	A	G	G:904 A:0	CDS	-	434/1288	145/428	missense_variant c.434T>C p.Met145Thr	CBUK_RS03885		hypothetical protein
NC_011528	733478	snp	A	G	G:1340 A:0	CDS	-	603/744	201/247	synonymous_variant c.603T>C p.Tyr201Tyr	CBUK_RS03890		glycosyl transferase
NC_011528	733921	snp	G	C	C:1419 G:0	CDS	-	160/744	54/247	missense_variant c.160C>G p.Pro54Ala	CBUK_RS03890		glycosyl transferase
NC_011528	736862	snp	A	G	G:1629 A:0	CDS	+	36/501	12/166	synonymous_variant c.36A>G p.Leu12Leu	CBUK_RS03900		hypothetical protein
NC_011528	738100	snp	T	C	C:979 T:0	CDS	+	686/1032	229/343	missense_variant c.686T>C p.Val229Ala	CBUK_RS03905		recombinase RecA
NC_011528	739739	snp	C	G	G:1764 C:0	CDS	+	870/2598	290/865	synonymous_variant c.870C>G p.Pro290Pro	CBUK_RS03915		alanine--tRNA ligase
NC_011528	740776	snp	G	A	A:1487 G:1	CDS	+	1907/2598	636/865	missense_variant c.1907G>A p.Arg636Gln	CBUK_RS03915		alanine--tRNA ligase
NC_011528	740850	snp	A	C	C:1606 A:0	CDS	+	1981/2598	661/865	synonymous_variant c.1981A>C p.Arg661Arg	CBUK_RS03915		alanine--tRNA ligase
NC_011528	742128	snp	G	A	A:1512 G:0	CDS	+	656/1230	219/409	missense_variant c.656G>A p.Gly219Asp	CBUK_RS03920		aspartokinase
NC_011528	742903	snp	T	C	C:1645 T:1	CDS	+	62/213	21/70	missense_variant c.62T>C p.Ile21Thr	CBUK_RS03925		carbon storage regulator
NC_011528	743071	snp	T	G	G:820 T:0
NC_011528	743199	del	TAA	TA	TA:1764 TAA:58
NC_011528	743581	snp	C	T	T:2341 C:1
NC_011528	743630	ins	ATA	ATTA	ATTA:2152 ATA:0
NC_011528	744089	snp	C	A	A:1851 C:0
NC_011528	744703	snp	C	T	T:1914 C:0
NC_011528	745526	snp	G	T	T:1832 G:0	CDS	+	174/582	58/193	missense_variant c.174G>T p.Leu58Phe	CBUK_RS03935		hypothetical protein
NC_011528	745732	snp	C	A	A:1496 C:0	CDS	+	380/582	127/193	missense_variant c.380C>A p.Pro127Gln	CBUK_RS03935		hypothetical protein
NC_011528	747492	snp	G	A	A:1948 G:0	CDS	-	157/1531	53/509	missense_variant c.157C>T p.His53Tyr	CBUK_RS03940		hypothetical protein
NC_011528	747790	del	ATTTTTTTTTG	ATTTTTTTTG	ATTTTTTTTG:171 ATTTTTTTTTG:1
NC_011528	748226	del	GTTTTTTTA	GTTTTTTA	GTTTTTTA:1003 GTTTTTTTA:0	CDS	-	1497/1749	499/582	frameshift_variant c.1497delA p.Lys501fs	CBUK_RS03950		hypothetical protein
NC_011528	748462	snp	C	G	G:871 C:0	CDS	-	1268/1749	423/582	stop_lost c.1268G>C p.Ter423Serext*?	CBUK_RS03950		hypothetical protein
NC_011528	749983	snp	T	A	A:12 T:0
NC_011528	750174	ins	TGG	TGGG	TGGG:604 TGG:17
NC_011528	752418	snp	C	A	A:1512 C:0	CDS	+	738/897	246/298	missense_variant c.738C>A p.His246Gln	CBUK_RS03970		cytochrome C oxidase
NC_011528	752423	snp	C	T	T:1546 C:1	CDS	+	743/897	248/298	missense_variant c.743C>T p.Thr248Met	CBUK_RS03970		cytochrome C oxidase
NC_011528	752472	snp	T	G	G:1128 T:0	CDS	+	792/897	264/298	synonymous_variant c.792T>G p.Val264Val	CBUK_RS03970		cytochrome C oxidase
NC_011528	755711	snp	G	C	C:1737 G:0
NC_011528	755745	snp	T	C	C:1763 T:0
NC_011528	755832	snp	G	C	C:1902 G:0	tRNA	-			non_coding_transcript_variant	CBUK_RS03990		tRNA-Arg
NC_011528	757429	snp	T	C	C:1603 T:1	CDS	-	1592/3041	531/1012	missense_variant c.1592A>G p.Asp531Gly	CBUK_RS03995		acriflavine resistance protein B
NC_011528	757569	snp	A	C	C:2202 A:0	CDS	-	1452/3041	484/1012	missense_variant c.1452T>G p.Ile484Met	CBUK_RS03995		acriflavine resistance protein B
NC_011528	757841	snp	G	A	A:2365 G:0	CDS	-	1180/3041	394/1012	synonymous_variant c.1180C>T p.Leu394Leu	CBUK_RS03995		acriflavine resistance protein B
NC_011528	759018	snp	T	C	C:1236 T:0	CDS	-	3/3041	1/1012	initiator_codon_variant c.3A>G p.Ile1?	CBUK_RS04000		RND transporter
NC_011528	760068	snp	A	G	G:1394 A:0	CDS	-	83/1134	28/377	missense_variant c.83T>C p.Phe28Ser	CBUK_RS04000		RND transporter
NC_011528	760554	snp	T	C	C:1475 T:0	CDS	+	326/441	109/146	missense_variant c.326T>C p.Leu109Ser	CBUK_RS04005		MarR family transcriptional regulator
NC_011528	761707	snp	C	T	T:540 C:0	CDS	-	1299/1407	433/468	synonymous_variant c.1299G>A p.Leu433Leu	CBUK_RS04015		nicotinate phosphoribosyltransferase
NC_011528	764336	snp	T	C	C:1047 T:0	CDS	-	233/690	78/229	missense_variant c.233A>G p.Glu78Gly	CBUK_RS04030		hypothetical protein
NC_011528	764444	del	GTTTTTTTTTC	GTTTTTTTTC	GTTTTTTTTC:757 GTTTTTTTTTC:11	CDS	-	116/690	39/229	frameshift_variant c.116delA p.Thr42fs	CBUK_RS04030		hypothetical protein
NC_011528	764748	snp	C	T	T:576 C:0	CDS	-	430/441	144/146	missense_variant c.430G>A p.Asp144Asn	CBUK_RS04035		lysozyme
NC_011528	765368	snp	A	C	C:201 A:0
NC_011528	765685	snp	T	G	G:1120 T:0	CDS	+	86/555	29/184	missense_variant c.86T>G p.Ile29Ser	CBUK_RS04040		hypothetical protein
NC_011528	765980	snp	A	G	G:1495 A:0	CDS	+	381/555	127/184	missense_variant c.381A>G p.Ile127Met	CBUK_RS04040		hypothetical protein
NC_011528	766792	mnp	GTT	CGC	CGC:493 GTT:0	CDS	+	387/606	129/201	missense_variant c.387_389delGTTinsCGC p.ValPhe129ValAla	CBUK_RS04045		nonribosomal peptide synthase
NC_011528	766991	snp	C	A	A:247 C:0	CDS	+	586/606	196/201	missense_variant c.586C>A p.Leu196Ile	CBUK_RS04045		nonribosomal peptide synthase
NC_011528	767068	snp	T	C	C:332 T:0	CDS	+	47/903	16/300	missense_variant c.47T>C p.Leu16Pro	CBUK_RS04050		hypothetical protein
NC_011528	767101	snp	C	T	T:370 C:0	CDS	+	80/903	27/300	missense_variant c.80C>T p.Pro27Leu	CBUK_RS04050		hypothetical protein
NC_011528	767165	snp	C	A	A:802 C:0	CDS	+	144/903	48/300	synonymous_variant c.144C>A p.Gly48Gly	CBUK_RS04050		hypothetical protein
NC_011528	767400	snp	T	C	C:1154 T:0	CDS	+	379/903	127/300	missense_variant c.379T>C p.Tyr127His	CBUK_RS04050		hypothetical protein
NC_011528	767667	snp	A	C	C:1340 A:0	CDS	+	646/903	216/300	missense_variant c.646A>C p.Lys216Gln	CBUK_RS04050		hypothetical protein
NC_011528	768303	snp	A	C	C:1168 A:0	CDS	-	726/1089	242/362	synonymous_variant c.726T>G p.Ala242Ala	CBUK_RS04055		ATPase
NC_011528	768309	snp	G	A	A:1127 G:0	CDS	-	720/1089	240/362	synonymous_variant c.720C>T p.Gly240Gly	CBUK_RS04055		ATPase
NC_011528	768398	snp	C	T	T:1268 C:0	CDS	-	631/1089	211/362	missense_variant c.631G>A p.Asp211Asn	CBUK_RS04055		ATPase
NC_011528	768803	snp	C	T	T:1983 C:1	CDS	-	226/1089	76/362	missense_variant c.226G>A p.Gly76Arg	CBUK_RS04055		ATPase
NC_011528	769705	ins	CTT	CTTT	CTTT:1459 CTT:33	CDS	+	590/591	197/196	frameshift_variant&stop_lost&splice_region_variant c.589dupT p.Ter197fs	CBUK_RS04060		hypothetical protein
NC_011528	770935	snp	T	G	G:2465 T:0	CDS	+	1139/1710	380/569	missense_variant c.1139T>G p.Leu380Arg	CBUK_RS04065		hypothetical protein
NC_011528	771014	snp	C	T	T:2917 C:0	CDS	+	1218/1710	406/569	synonymous_variant c.1218C>T p.Ser406Ser	CBUK_RS04065		hypothetical protein
NC_011528	771397	snp	C	T	T:3852 C:0	CDS	+	1601/1710	534/569	missense_variant c.1601C>T p.Thr534Ile	CBUK_RS04065		hypothetical protein
NC_011528	771538	snp	T	G	G:4068 T:1
NC_011528	772174	snp	G	A	A:3155 G:0	CDS	-	633/948	211/315	synonymous_variant c.633C>T p.Asp211Asp	CBUK_RS04075		quinone oxidoreductase
NC_011528	772938	snp	G	T	T:2489 G:0
NC_011528	773286	snp	G	T	T:1994 G:0
NC_011528	776122	snp	G	A	A:1590 G:1	CDS	-	810/1143	270/380	synonymous_variant c.810C>T p.Ile270Ile	CBUK_RS04105		ATPase
NC_011528	777293	snp	A	C	C:493 A:0
NC_011528	777469	ins	GTATGGTGGCTTGGCTAGTT	GTATGGTGGCTTGGCTAGTTATGGTGGCTTGGCTAGTT	GTATGGTGGCTTGGCTAGTTATGGTGGCTTGGCTAGTT:753 GTATGGTGGCTTGGCTAGTT:4
NC_011528	780834	snp	T	G	G:122 T:0	CDS	-	1091/1623	364/540	missense_variant c.1091A>C p.Lys364Thr	CBUK_RS04145		hypothetical protein
NC_011528	781964	snp	T	C	C:924 T:1
NC_011528	782552	snp	A	C	C:1488 A:0	CDS	+	433/1413	145/470	missense_variant c.433A>C p.Thr145Pro	CBUK_RS04150		beta-carotene 15,15'-monooxygenase
NC_011528	782896	snp	C	T	T:1324 C:0	CDS	+	777/1413	259/470	synonymous_variant c.777C>T p.Gly259Gly	CBUK_RS04150		beta-carotene 15,15'-monooxygenase
NC_011528	783092	snp	T	G	G:1187 T:0	CDS	+	973/1413	325/470	missense_variant c.973T>G p.Leu325Val	CBUK_RS04150		beta-carotene 15,15'-monooxygenase
NC_011528	783386	snp	T	G	G:974 T:0	CDS	+	1267/1413	423/470	missense_variant c.1267T>G p.Tyr423Asp	CBUK_RS04150		beta-carotene 15,15'-monooxygenase
NC_011528	783564	snp	T	C	C:1115 T:4
NC_011528	784424	snp	C	T	T:1371 C:0	CDS	-	1174/1329	392/442	missense_variant c.1174G>A p.Glu392Lys	CBUK_RS04165		adenosylmethionine--8-amino-7-oxononanoate aminotransferase BioA
NC_011528	787497	snp	A	C	C:1760 A:1	CDS	+	580/1155	194/384	missense_variant c.580A>C p.Lys194Gln	CBUK_RS04175		8-amino-7-oxononanoate synthase
NC_011528	788399	snp	C	T	T:205 C:0	CDS	+	334/705	112/234	synonymous_variant c.334C>T p.Leu112Leu	CBUK_RS04180		carboxylesterase
NC_011528	788425	snp	T	G	G:174 T:0	CDS	+	360/705	120/234	missense_variant c.360T>G p.Phe120Leu	CBUK_RS04180		carboxylesterase
NC_011528	788698	snp	A	G	G:1372 A:0	CDS	+	633/705	211/234	synonymous_variant c.633A>G p.Ala211Ala	CBUK_RS04180		carboxylesterase
NC_011528	789270	snp	T	G	G:1170 T:1	CDS	+	511/747	171/248	missense_variant c.511T>G p.Phe171Val	CBUK_RS04185		malonyl-[acyl-carrier protein] O-methyltransferase BioC
NC_011528	789986	snp	G	A	A:1390 G:0	CDS	+	484/729	162/242	missense_variant c.484G>A p.Val162Met	CBUK_RS04190	bioD	dethiobiotin synthetase
NC_011528	792592	snp	T	C	C:1404 T:1	CDS	+	103/702	35/233	missense_variant c.103T>C p.Ser35Pro	CBUK_RS04205		ABC transporter ATP-binding protein
NC_011528	794061	snp	C	G	G:1321 C:1	CDS	+	874/1365	292/454	missense_variant c.874C>G p.Pro292Ala	CBUK_RS04210		GTPase HflX
NC_011528	795313	snp	C	T	T:2133 C:0	CDS	+	741/1308	247/435	synonymous_variant c.741C>T p.Ala247Ala	CBUK_RS04215		adenylosuccinate synthetase
NC_011528	797439	del	ACC	AC	AC:1662 ACC:109	CDS	+	67/109	23/35	frameshift_variant c.67delC p.Arg23fs	CBUK_RS04235		hypothetical protein
NC_011528	797532	snp	T	G	G:1833 T:0
NC_011528	798473	snp	T	A	A:1473 T:0	CDS	+	178/457	60/151	missense_variant c.178T>A p.Ser60Thr	CBUK_RS04250		hypothetical protein
NC_011528	798637	snp	A	C	C:1388 A:0	CDS	+	342/457	114/151	stop_lost c.342A>C p.Ter114Cysext*?	CBUK_RS04250		hypothetical protein
NC_011528	799623	snp	A	C	C:851 A:0	CDS	+	899/2745	300/914	missense_variant c.899A>C p.His300Pro	CBUK_RS04255		hypothetical protein
NC_011528	800991	snp	G	A	A:322 G:1	CDS	+	2267/2745	756/914	missense_variant c.2267G>A p.Arg756Gln	CBUK_RS04255		hypothetical protein
NC_011528	801449	del	GAAAAAAAAT	GAAAAAAAT	GAAAAAAAT:840 GAAAAAAAAT:0	CDS	+	2733/2745	911/914	frameshift_variant c.2733delA p.Lys911fs	CBUK_RS04255		hypothetical protein
NC_011528	802294	snp	A	C	C:1584 A:0	CDS	-	656/786	219/261	missense_variant c.656T>G p.Ile219Arg	CBUK_RS04265		hypothetical protein
NC_011528	802920	snp	C	G	G:848 C:0	CDS	-	30/786	10/261	missense_variant c.30G>C p.Leu10Phe	CBUK_RS04265		hypothetical protein
NC_011528	804533	snp	T	G	G:1479 T:0	CDS	-	90/759	30/252	missense_variant c.90A>C p.Arg30Ser	CBUK_RS04275		hypothetical protein
NC_011528	806307	snp	G	A	A:1045 G:0	CDS	-	1051/1083	351/360	missense_variant c.1051C>T p.His351Tyr	CBUK_RS04295		phospho-2-dehydro-3-deoxyheptonate aldolase
NC_011528	807406	snp	G	T	T:773 G:0
NC_011528	808085	snp	C	T	T:2833 C:0	CDS	+	59/303	20/100	missense_variant c.59C>T p.Thr20Met	CBUK_RS04310		hypothetical protein
NC_011528	808138	snp	T	C	C:2739 T:0	CDS	+	112/303	38/100	missense_variant c.112T>C p.Trp38Arg	CBUK_RS04310		hypothetical protein
NC_011528	808202	snp	G	T	T:2324 G:0	CDS	+	176/303	59/100	missense_variant c.176G>T p.Gly59Val	CBUK_RS04310		hypothetical protein
NC_011528	808388	del	GCATTATCATTATC	GCATTATC	GCATTATC:1616 GCATTATCATTATC:0	CDS	-	432/468	143/155	conservative_inframe_deletion c.427_432delGATAAT p.Asp143_Asn144del	CBUK_RS04315		membrane protein
NC_011528	808868	snp	A	C	C:676 A:0
NC_011528	809135	snp	C	A	A:864 C:0	CDS	-	1729/1986	577/661	missense_variant c.1729G>T p.Val577Phe	CBUK_RS04320		biotin carboxylase
NC_011528	812529	snp	A	G	G:1076 A:0	CDS	-	734/1608	245/535	missense_variant c.734T>C p.Val245Ala	CBUK_RS04330		methylcrotonoyl-CoA carboxylase
NC_011528	813767	snp	A	G	G:316 A:0	CDS	-	762/1185	254/394	synonymous_variant c.762T>C p.Ala254Ala	CBUK_RS04335		acetyl-CoA acetyltransferase
NC_011528	814852	snp	A	G	G:1176 A:0	CDS	-	840/1164	280/387	synonymous_variant c.840T>C p.Gly280Gly	CBUK_RS04340		isovaleryl-CoA dehydrogenase
NC_011528	815685	snp	G	T	T:906 G:0	CDS	-	7/1164	3/387	missense_variant c.7C>A p.His3Asn	CBUK_RS04340		isovaleryl-CoA dehydrogenase
NC_011528	821662	snp	A	G	G:1944 A:0	CDS	-	490/1566	164/521	missense_variant c.490T>C p.Tyr164His	CBUK_RS04375		cytochrome BD oxidase subunit I
NC_011528	822946	snp	A	G	G:1398 A:2	CDS	-	557/882	186/293	missense_variant c.557T>C p.Val186Ala	CBUK_RS04385		hypothetical protein
NC_011528	824749	snp	C	G	G:3227 C:0	CDS	+	690/699	230/232	missense_variant c.690C>G p.Ile230Met	CBUK_RS04395		short-chain dehydrogenase
NC_011528	824855	snp	T	C	C:2771 T:0	CDS	-	85/171	29/56	missense_variant c.85A>G p.Thr29Ala	CBUK_RS04400		hypothetical protein
NC_011528	826016	snp	C	T	T:2137 C:0	CDS	+	369/1230	123/409	synonymous_variant c.369C>T p.Ala123Ala	CBUK_RS04410		MFS transporter
NC_011528	826176	snp	G	T	T:1786 G:0	CDS	+	529/1230	177/409	missense_variant c.529G>T p.Val177Phe	CBUK_RS04410		MFS transporter
NC_011528	826333	snp	T	C	C:1577 T:0	CDS	+	686/1230	229/409	missense_variant c.686T>C p.Val229Ala	CBUK_RS04410		MFS transporter
NC_011528	826435	snp	A	C	C:1597 A:0	CDS	+	788/1230	263/409	missense_variant c.788A>C p.Glu263Ala	CBUK_RS04410		MFS transporter
NC_011528	826827	del	ATTTTTTA	ATTTTTA	ATTTTTA:2271 ATTTTTTA:1	CDS	+	1186/1230	396/409	frameshift_variant c.1186delT p.Tyr396fs	CBUK_RS04410		MFS transporter
NC_011528	829188	snp	C	T	T:1902 C:0	CDS	+	124/1152	42/383	missense_variant c.124C>T p.Arg42Cys	CBUK_RS11120		hypothetical protein
NC_011528	829603	snp	G	T	T:1145 G:0	CDS	+	539/1152	180/383	missense_variant c.539G>T p.Arg180Leu	CBUK_RS11120		hypothetical protein
NC_011528	829673	snp	C	A	A:1223 C:0	CDS	+	609/1152	203/383	synonymous_variant c.609C>A p.Ile203Ile	CBUK_RS11120		hypothetical protein
NC_011528	829767	snp	A	T	T:1260 A:0	CDS	+	703/1152	235/383	missense_variant c.703A>T p.Asn235Tyr	CBUK_RS11120		hypothetical protein
NC_011528	829906	snp	C	A	A:1708 C:0	CDS	+	842/1152	281/383	missense_variant c.842C>A p.Pro281His	CBUK_RS11120		hypothetical protein
NC_011528	829991	snp	T	G	G:1757 T:0	CDS	+	927/1152	309/383	missense_variant c.927T>G p.Phe309Leu	CBUK_RS11120		hypothetical protein
NC_011528	830214	snp	T	G	G:1592 T:1	CDS	+	1150/1152	384/383	stop_lost&splice_region_variant c.1150T>G p.Ter384Gluext*?	CBUK_RS11120		hypothetical protein
NC_011528	830340	snp	T	C	C:1403 T:0
NC_011528	830411	snp	C	A	A:1534 C:0	CDS	+	69/507	23/168	missense_variant c.69C>A p.His23Gln	CBUK_RS11125		hypothetical protein
NC_011528	830873	snp	G	A	A:634 G:1	CDS	-	1210/1245	404/414	missense_variant c.1210C>T p.Pro404Ser	CBUK_RS04425		hypothetical protein
NC_011528	830941	snp	T	G	G:483 T:0	CDS	-	1142/1245	381/414	missense_variant c.1142A>C p.His381Pro	CBUK_RS04425		hypothetical protein
NC_011528	832595	snp	T	C	C:513 T:0	CDS	+	318/672	106/223	synonymous_variant c.318T>C p.Arg106Arg	CBUK_RS04430		membrane protein
NC_011528	833233	snp	G	T	T:1526 G:0	CDS	+	148/654	50/217	missense_variant c.148G>T p.Val50Phe	CBUK_RS04435	sirA	transcriptional regulator
NC_011528	833544	snp	C	G	G:1969 C:0	CDS	+	459/654	153/217	missense_variant c.459C>G p.Ile153Met	CBUK_RS04435	sirA	transcriptional regulator
NC_011528	833724	snp	T	C	C:1912 T:0	CDS	+	639/654	213/217	synonymous_variant c.639T>C p.Thr213Thr	CBUK_RS04435	sirA	transcriptional regulator
NC_011528	834770	snp	T	C	C:557 T:0	CDS	+	229/821	77/272	synonymous_variant c.229T>C p.Leu77Leu	CBUK_RS04445		amino acid permease
NC_011528	834878	snp	G	C	C:493 G:0	CDS	+	337/821	113/272	missense_variant c.337G>C p.Ala113Pro	CBUK_RS04445		amino acid permease
NC_011528	834977	ins	ATC	ATTC	ATTC:733 ATC:0	CDS	+	438/821	146/272	frameshift_variant c.437dupT p.Tyr147fs	CBUK_RS04445		amino acid permease
NC_011528	835302	snp	C	A	A:1109 C:0	CDS	+	761/821	254/272	missense_variant c.761C>A p.Thr254Lys	CBUK_RS04445		amino acid permease
NC_011528	835705	snp	T	C	C:344 T:0
NC_011528	835819	snp	T	C	C:997 T:0	CDS	-	377/456	126/151	missense_variant c.377A>G p.Asp126Gly	CBUK_RS04455		hypothetical protein
NC_011528	835914	mnp	AG	CA	CA:1625 AG:0	CDS	-	282/456	94/151	missense_variant c.281_282delCTinsTG p.Ser94Leu	CBUK_RS04455		hypothetical protein
NC_011528	837749	snp	C	T	T:1496 C:0	CDS	+	13/987	5/328	missense_variant c.13C>T p.His5Tyr	CBUK_RS04465		death-on-curing protein
NC_011528	837884	snp	G	A	A:1620 G:1	CDS	+	148/987	50/328	missense_variant c.148G>A p.Val50Ile	CBUK_RS04465		death-on-curing protein
NC_011528	837989	snp	T	C	C:1421 T:0	CDS	+	253/987	85/328	stop_lost c.253T>C p.Ter85Argext*?	CBUK_RS04465		death-on-curing protein
NC_011528	838328	snp	C	G	G:1357 C:0	CDS	+	592/987	198/328	missense_variant c.592C>G p.Pro198Ala	CBUK_RS04465		death-on-curing protein
NC_011528	838952	snp	T	C	C:1123 T:0	CDS	+	105/1002	35/333	synonymous_variant c.105T>C p.Phe35Phe	CBUK_RS04470		membrane protein
NC_011528	839883	ins	GAAAAAAG	GAAAAAAAG	GAAAAAAAG:715 GAAAAAAG:0
NC_011528	840529	snp	A	C	C:1196 A:0
NC_011528	842189	snp	G	T	T:1703 G:0	CDS	-	724/1065	242/354	synonymous_variant c.724C>A p.Arg242Arg	CBUK_RS04500		A/G-specific adenine glycosylase
NC_011528	843375	snp	A	C	C:1803 A:1	CDS	-	1070/1527	357/508	missense_variant c.1070T>G p.Val357Gly	CBUK_RS04505		cell envelope biogenesis protein AsmA
NC_011528	843722	snp	G	A	A:1387 G:0	CDS	-	723/1527	241/508	synonymous_variant c.723C>T p.Arg241Arg	CBUK_RS04505		cell envelope biogenesis protein AsmA
NC_011528	843969	snp	G	A	A:751 G:1	CDS	-	476/1527	159/508	missense_variant c.476C>T p.Thr159Met	CBUK_RS04505		cell envelope biogenesis protein AsmA
NC_011528	845014	snp	A	G	G:1352 A:0	CDS	+	445/717	149/238	missense_variant c.445A>G p.Ser149Gly	CBUK_RS04515		tRNA (guanine-N7)-methyltransferase
NC_011528	846289	snp	T	C	C:2441 T:0	CDS	-	487/1452	163/483	missense_variant c.487A>G p.Ser163Gly	CBUK_RS04520		hypothetical protein
NC_011528	846822	del	CACTACTACTACTA	CACTACTACTA	CACTACTACTA:1760 CACTACTACTACTA:0
NC_011528	846885	del	ACCCCCG	ACCCCG	ACCCCG:1273 ACCCCCG:0
NC_011528	847248	snp	G	A	A:1819 G:0	CDS	+	149/573	50/190	missense_variant c.149G>A p.Gly50Asp	CBUK_RS04525		membrane protein
NC_011528	848069	snp	G	A	A:1144 G:0	CDS	+	205/390	69/129	missense_variant c.205G>A p.Ala69Thr	CBUK_RS04530		RNA-binding protein
NC_011528	848574	snp	C	T	T:2049 C:1	CDS	+	315/915	105/304	synonymous_variant c.315C>T p.Tyr105Tyr	CBUK_RS04535		ABC transporter ATP-binding protein
NC_011528	852475	snp	T	C	C:741 T:0	CDS	+	948/1503	316/500	synonymous_variant c.948T>C p.Arg316Arg	CBUK_RS04550	glpD	glycerol-3-phosphate dehydrogenase
NC_011528	852563	snp	A	G	G:846 A:0	CDS	+	1036/1503	346/500	missense_variant c.1036A>G p.Asn346Asp	CBUK_RS04550	glpD	glycerol-3-phosphate dehydrogenase
NC_011528	853783	snp	A	G	G:1349 A:0	CDS	+	100/846	34/281	missense_variant c.100A>G p.Thr34Ala	CBUK_RS04560		short-chain dehydrogenase
NC_011528	853920	snp	A	G	G:972 A:0	CDS	+	237/846	79/281	synonymous_variant c.237A>G p.Leu79Leu	CBUK_RS04560		short-chain dehydrogenase
NC_011528	855678	snp	T	C	C:1024 T:0	CDS	+	506/1497	169/498	missense_variant c.506T>C p.Ile169Thr	CBUK_RS04570		methylmalonate-semialdehyde dehydrogenase
NC_011528	858892	snp	A	G	G:1897 A:0	CDS	+	216/669	72/222	synonymous_variant c.216A>G p.Thr72Thr	CBUK_RS04585		O-methyltransferase
NC_011528	859240	snp	C	A	A:2290 C:1	CDS	+	564/669	188/222	missense_variant c.564C>A p.Asn188Lys	CBUK_RS04585		O-methyltransferase
NC_011528	861378	snp	A	G	G:2071 A:0	CDS	+	786/1314	262/437	synonymous_variant c.786A>G p.Glu262Glu	CBUK_RS04595		MFS transporter
NC_011528	863396	ins	TGA	TGGA	TGGA:2297 TGA:1
NC_011528	863463	snp	T	G	G:2006 T:1
NC_011528	863915	snp	A	G	G:895 A:0	CDS	-	2060/2478	687/825	missense_variant c.2060T>C p.Leu687Ser	CBUK_RS04610		BAR domain protein
NC_011528	863976	snp	T	C	C:665 T:1	CDS	-	1999/2478	667/825	missense_variant c.1999A>G p.Thr667Ala	CBUK_RS04610		BAR domain protein
NC_011528	864301	snp	G	T	T:406 G:0	CDS	-	1674/2478	558/825	missense_variant c.1674C>A p.Asn558Lys	CBUK_RS04610		BAR domain protein
NC_011528	864496	snp	T	A	A:180 T:1	CDS	-	1479/2478	493/825	missense_variant c.1479A>T p.Lys493Asn	CBUK_RS04610		BAR domain protein
NC_011528	865232	snp	T	C	C:549 T:0	CDS	-	743/2478	248/825	missense_variant c.743A>G p.Asp248Gly	CBUK_RS04610		BAR domain protein
NC_011528	867404	snp	C	G	G:244 C:0	CDS	-	139/1542	47/513	missense_variant c.139G>C p.Gly47Arg	CBUK_RS04615		cyclic nucleotide-binding protein
NC_011528	867821	snp	G	A	A:1426 G:0	CDS	-	508/768	170/255	missense_variant c.508C>T p.Pro170Ser	CBUK_RS04620		endonuclease
NC_011528	867856	snp	A	C	C:1621 A:0	CDS	-	473/768	158/255	missense_variant c.473T>G p.Ile158Ser	CBUK_RS04620		endonuclease
NC_011528	868329	snp	G	A	A:1021 G:0
NC_011528	869049	snp	T	C	C:1174 T:1	CDS	+	17/1116	6/371	missense_variant c.17T>C p.Phe6Ser	CBUK_RS04630		membrane protein
NC_011528	870011	snp	G	C	C:1213 G:0	CDS	+	979/1116	327/371	missense_variant c.979G>C p.Glu327Gln	CBUK_RS04630		membrane protein
NC_011528	870345	ins	CTTTTTTTTTA	CTTTTTTTTTTA	CTTTTTTTTTTA:1079 CTTTTTTTTTA:33
NC_011528	870356	snp	T	C	C:1256 T:0
NC_011528	872305	snp	T	G	G:1412 T:0
NC_011528	874664	snp	T	C	C:1709 T:0	CDS	+	816/1071	272/356	synonymous_variant c.816T>C p.Ala272Ala	CBUK_RS04660		membrane protein
NC_011528	874769	snp	C	T	T:1424 C:0	CDS	+	921/1071	307/356	synonymous_variant c.921C>T p.Pro307Pro	CBUK_RS04660		membrane protein
NC_011528	875683	snp	A	C	C:420 A:0	CDS	+	696/1407	232/468	stop_lost c.696A>C p.Ter232Tyrext*?	CBUK_RS04665		hypothetical protein
NC_011528	876945	snp	A	G	G:797 A:0	CDS	-	322/555	108/184	stop_lost c.322T>C p.Ter108Glnext*?	CBUK_RS04675		2'-5' RNA ligase
NC_011528	878135	snp	C	G	G:1219 C:1	CDS	+	813/1782	271/593	missense_variant c.813C>G p.His271Gln	CBUK_RS04680		transporter
NC_011528	878815	snp	C	T	T:1912 C:0	CDS	+	1493/1782	498/593	missense_variant c.1493C>T p.Thr498Ile	CBUK_RS04680		transporter
NC_011528	879549	snp	A	G	G:1829 A:1	CDS	-	323/771	108/256	missense_variant c.323T>C p.Met108Thr	CBUK_RS04685		tRNA 2-thiocytidine biosynthesis protein TtcA
NC_011528	880563	snp	C	A	A:1794 C:0	CDS	+	525/1254	175/417	synonymous_variant c.525C>A p.Pro175Pro	CBUK_RS04690		membrane protein
NC_011528	880786	snp	A	G	G:1957 A:0	CDS	+	748/1254	250/417	missense_variant c.748A>G p.Lys250Glu	CBUK_RS04690		membrane protein
NC_011528	881639	del	TAAAAAAAG	TAAAAAAG	TAAAAAAG:504 TAAAAAAAG:1	CDS	+	282/561	94/186	frameshift_variant c.282delA p.Asp95fs	CBUK_RS04695		hypothetical protein
NC_011528	881723	snp	G	A	A:1064 G:1	CDS	+	359/561	120/186	missense_variant c.359G>A p.Gly120Asp	CBUK_RS04695		hypothetical protein
NC_011528	882026	snp	C	T	T:1451 C:0	CDS	+	121/2073	41/690	missense_variant c.121C>T p.Pro41Ser	CBUK_RS04700		cyclase
NC_011528	882241	snp	T	C	C:1017 T:0	CDS	+	336/2073	112/690	synonymous_variant c.336T>C p.Thr112Thr	CBUK_RS04700		cyclase
NC_011528	882367	snp	C	T	T:947 C:2	CDS	+	462/2073	154/690	synonymous_variant c.462C>T p.Tyr154Tyr	CBUK_RS04700		cyclase
NC_011528	882607	snp	A	C	C:1233 A:0	CDS	+	702/2073	234/690	synonymous_variant c.702A>C p.Pro234Pro	CBUK_RS04700		cyclase
NC_011528	882646	snp	C	T	T:1269 C:0	CDS	+	741/2073	247/690	synonymous_variant c.741C>T p.Ala247Ala	CBUK_RS04700		cyclase
NC_011528	883324	snp	C	A	A:1871 C:0	CDS	+	1419/2073	473/690	synonymous_variant c.1419C>A p.Pro473Pro	CBUK_RS04700		cyclase
NC_011528	884336	snp	G	T	T:1606 G:0	CDS	-	89/429	30/142	missense_variant c.89C>A p.Pro30His	CBUK_RS04705		membrane spanning protein
NC_011528	884506	snp	A	G	G:1790 A:1
NC_011528	884804	snp	T	G	G:1668 T:1	CDS	+	216/1158	72/385	synonymous_variant c.216T>G p.Pro72Pro	CBUK_RS04710		queuine tRNA-ribosyltransferase
NC_011528	885215	snp	C	T	T:2085 C:0	CDS	+	627/1158	209/385	synonymous_variant c.627C>T p.Leu209Leu	CBUK_RS04710		queuine tRNA-ribosyltransferase
NC_011528	885910	snp	G	A	A:1799 G:0	CDS	+	161/507	54/168	missense_variant c.161G>A p.Arg54His	CBUK_RS04715		hypothetical protein
NC_011528	888147	complex	AATAGATG	GATAG	GATAG:346 AATAGATG:0
NC_011528	888167	complex	TT	TCC	TCC:324 TT:0
NC_011528	889637	snp	G	A	A:1671 G:1	CDS	-	930/942	310/313	synonymous_variant c.930C>T p.Thr310Thr	CBUK_RS04740		beta-hexosaminidase
NC_011528	892171	snp	C	T	T:1373 C:1	CDS	-	313/339	105/112	missense_variant c.313G>A p.Val105Met	CBUK_RS04760		hypothetical protein
NC_011528	892566	snp	G	C	C:767 G:0	CDS	+	6/1094	2/363	missense_variant c.6G>C p.Glu2Asp	CBUK_RS04765		transposase
NC_011528	892617	snp	T	C	C:148 T:0	CDS	+	57/1094	19/363	synonymous_variant c.57T>C p.Phe19Phe	CBUK_RS04765		transposase
NC_011528	894215	snp	C	T	T:1876 C:1	CDS	-	735/906	245/301	synonymous_variant c.735G>A p.Ser245Ser	CBUK_RS04770	miaA	tRNA dimethylallyltransferase
NC_011528	896245	snp	C	T	T:1191 C:2	CDS	-	465/1728	155/575	synonymous_variant c.465G>A p.Pro155Pro	CBUK_RS04775	mutL	DNA mismatch repair protein MutL
NC_011528	896409	snp	A	C	C:1614 A:0	CDS	-	301/1728	101/575	missense_variant c.301T>G p.Ser101Ala	CBUK_RS04775	mutL	DNA mismatch repair protein MutL
NC_011528	897619	snp	G	C	C:1332 G:0	CDS	-	1203/2052	401/683	missense_variant c.1203C>G p.Ile401Met	CBUK_RS04780		PAS domain-containing two-component system sensor histidine kinase/response regulator
NC_011528	897947	snp	G	A	A:1245 G:0	CDS	-	875/2052	292/683	missense_variant c.875C>T p.Pro292Leu	CBUK_RS04780		PAS domain-containing two-component system sensor histidine kinase/response regulator
NC_011528	899252	snp	G	A	A:1358 G:0	CDS	-	807/1200	269/399	synonymous_variant c.807C>T p.Thr269Thr	CBUK_RS04785		N-acetylmuramoyl-L-alanine amidase
NC_011528	900196	snp	C	G	G:1246 C:0
NC_011528	902161	snp	C	T	T:1574 C:0	CDS	-	1004/1467	335/488	missense_variant c.1004G>A p.Gly335Asp	CBUK_RS04800		carbohydrate kinase
NC_011528	903421	snp	C	G	G:2227 C:0
NC_011528	903497	snp	C	T	T:2295 C:4	CDS	-	2238/2250	746/749	synonymous_variant c.2238G>A p.Lys746Lys	CBUK_RS04810		exoribonuclease R
NC_011528	904243	snp	C	T	T:2183 C:0	CDS	-	1492/2250	498/749	missense_variant c.1492G>A p.Val498Ile	CBUK_RS04810		exoribonuclease R
NC_011528	904966	snp	T	C	C:2138 T:1	CDS	-	769/2250	257/749	missense_variant c.769A>G p.Lys257Glu	CBUK_RS04810		exoribonuclease R
NC_011528	906426	snp	A	G	G:1625 A:2	CDS	-	2664/3060	888/1019	synonymous_variant c.2664T>C p.Cys888Cys	CBUK_RS04820		acriflavine resistance protein B
NC_011528	907296	snp	T	C	C:1592 T:0	CDS	-	1794/3060	598/1019	missense_variant c.1794A>G p.Ile598Met	CBUK_RS04820		acriflavine resistance protein B
NC_011528	907305	snp	G	A	A:1656 G:0	CDS	-	1785/3060	595/1019	synonymous_variant c.1785C>T p.Asn595Asn	CBUK_RS04820		acriflavine resistance protein B
NC_011528	908220	snp	A	G	G:1764 A:0	CDS	-	870/3060	290/1019	synonymous_variant c.870T>C p.Thr290Thr	CBUK_RS04820		acriflavine resistance protein B
NC_011528	909096	snp	T	C	C:1310 T:0	CDS	-	1136/1143	379/380	missense_variant c.1136A>G p.Glu379Gly	CBUK_RS04825		MexH family multidrug efflux RND transporter periplasmic adaptor subunit
NC_011528	910603	snp	G	A	A:1057 G:0	CDS	+	187/564	63/187	missense_variant c.187G>A p.Val63Ile	CBUK_RS04835		hypothetical protein
NC_011528	911012	snp	T	C	C:2381 T:0	CDS	+	29/1380	10/459	missense_variant c.29T>C p.Met10Thr	CBUK_RS04840	fumC	fumarate hydratase
NC_011528	912174	snp	C	T	T:978 C:0	CDS	+	1191/1380	397/459	synonymous_variant c.1191C>T p.Asp397Asp	CBUK_RS04840	fumC	fumarate hydratase
NC_011528	912368	snp	T	G	G:1574 T:0
NC_011528	912559	snp	T	C	C:1957 T:1	CDS	+	130/249	44/82	missense_variant c.130T>C p.Tyr44His	CBUK_RS04845		hypothetical protein
NC_011528	913073	ins	CAA	CAAA	CAAA:915 CAA:18	CDS	+	404/797	135/264	frameshift_variant c.403dupA p.Ile135fs	CBUK_RS04850		alpha-acetolactate decarboxylase
NC_011528	914245	snp	G	C	C:890 G:0	CDS	-	65/825	22/274	missense_variant c.65C>G p.Pro22Arg	CBUK_RS04855		hypothetical protein
NC_011528	914393	del	GAA	GA	GA:901 GAA:0
NC_011528	915084	snp	T	G	G:1155 T:0	CDS	-	141/780	47/259	synonymous_variant c.141A>C p.Ala47Ala	CBUK_RS04860		signal peptidase
NC_011528	915531	snp	T	C	C:1555 T:0	CDS	-	117/414	39/137	synonymous_variant c.117A>G p.Leu39Leu	CBUK_RS04865		hypothetical protein
NC_011528	915710	snp	A	G	G:2251 A:0
NC_011528	915861	snp	T	C	C:2340 T:1
NC_011528	916474	snp	T	C	C:1139 T:0	CDS	+	442/1050	148/349	missense_variant c.442T>C p.Ser148Pro	CBUK_RS04875		hypothetical protein
NC_011528	916535	snp	T	C	C:1129 T:0	CDS	+	503/1050	168/349	missense_variant c.503T>C p.Leu168Pro	CBUK_RS04875		hypothetical protein
NC_011528	917418	snp	C	G	G:2086 C:0	CDS	-	940/1279	314/425	missense_variant c.940G>C p.Ala314Pro	CBUK_RS04880		tail length tape measure protein
NC_011528	917495	ins	CCGC	CCGCGC	CCGCGC:2194 CCGC:61	CDS	-	859/1279	287/425	frameshift_variant c.858_859dupGC p.Gly288fs	CBUK_RS04880		tail length tape measure protein
NC_011528	918528	snp	C	G	G:1360 C:0
NC_011528	920089	snp	C	T	T:1784 C:0	CDS	+	428/1395	143/464	missense_variant c.428C>T p.Ala143Val	CBUK_RS04890		hypothetical protein
NC_011528	920263	snp	A	G	G:1932 A:0	CDS	+	602/1395	201/464	missense_variant c.602A>G p.Asn201Ser	CBUK_RS04890		hypothetical protein
NC_011528	921526	del	TAAAAAAAAC	TAAAAAAAC	TAAAAAAAC:2095 TAAAAAAAAC:8	CDS	+	394/417	132/138	frameshift_variant c.394delA p.Thr132fs	CBUK_RS04895		hypothetical protein
NC_011528	922588	snp	T	G	G:1724 T:2	CDS	+	43/903	15/300	missense_variant c.43T>G p.Ser15Ala	CBUK_RS04905		hypothetical protein
NC_011528	922872	snp	C	A	A:1217 C:0	CDS	+	327/903	109/300	synonymous_variant c.327C>A p.Pro109Pro	CBUK_RS04905		hypothetical protein
NC_011528	922940	snp	A	G	G:1564 A:2	CDS	+	395/903	132/300	missense_variant c.395A>G p.Asn132Ser	CBUK_RS04905		hypothetical protein
NC_011528	923299	snp	T	G	G:637 T:0	CDS	+	754/903	252/300	missense_variant c.754T>G p.Ser252Ala	CBUK_RS04905		hypothetical protein
NC_011528	923370	snp	T	C	C:628 T:0	CDS	+	825/903	275/300	synonymous_variant c.825T>C p.Ser275Ser	CBUK_RS04905		hypothetical protein
NC_011528	923446	snp	T	G	G:600 T:0	CDS	+	901/903	301/300	stop_lost&splice_region_variant c.901T>G p.Ter301Gluext*?	CBUK_RS04905		hypothetical protein
NC_011528	923894	snp	G	T	T:738 G:0	CDS	+	221/1332	74/443	missense_variant c.221G>T p.Arg74Ile	CBUK_RS04910		hypothetical protein
NC_011528	924326	complex	GTG	ATT	ATT:172 GTG:0	CDS	+	653/1332	218/443	missense_variant c.653_655delGTGinsATT p.ArgGly218HisCys	CBUK_RS04910		hypothetical protein
NC_011528	924548	snp	G	T	T:393 G:0	CDS	+	875/1332	292/443	missense_variant c.875G>T p.Ser292Ile	CBUK_RS04910		hypothetical protein
NC_011528	925657	complex	CCGGCAGC	CGGAGCCC	CGGAGCCC:718 CCGGCAGC:0
NC_011528	925672	complex	CT	CAA	CAA:819 CT:0
NC_011528	926362	snp	T	G	G:550 T:0	CDS	-	1823/2502	608/833	missense_variant c.1823A>C p.Tyr608Ser	CBUK_RS04920		membrane protein
NC_011528	926513	snp	A	G	G:664 A:0	CDS	-	1672/2502	558/833	missense_variant c.1672T>C p.Tyr558His	CBUK_RS04920		membrane protein
NC_011528	926909	snp	C	T	T:769 C:1	CDS	-	1276/2502	426/833	missense_variant c.1276G>A p.Val426Ile	CBUK_RS04920		membrane protein
NC_011528	926963	snp	G	A	A:1043 G:0	CDS	-	1222/2502	408/833	missense_variant c.1222C>T p.Arg408Cys	CBUK_RS04920		membrane protein
NC_011528	927208	snp	C	A	A:947 C:0	CDS	-	977/2502	326/833	missense_variant c.977G>T p.Gly326Val	CBUK_RS04920		membrane protein
NC_011528	928686	snp	G	C	C:1905 G:0	CDS	-	823/1203	275/400	missense_variant c.823C>G p.Pro275Ala	CBUK_RS04925		murein transglycosylase
NC_011528	929622	snp	C	G	G:2562 C:0	CDS	-	156/288	52/95	missense_variant c.156G>C p.Trp52Cys	CBUK_RS04930		nuclease
NC_011528	929973	ins	AA	ATTCCTTTTCA	ATTCCTTTTCA:241 AA:5
NC_011528	929977	del	TGAAAAGGAAT	TT	TT:245 TGAAAAGGAAT:5
NC_011528	930021	snp	G	T	T:521 G:0
NC_011528	930518	snp	T	C	C:1457 T:0	CDS	-	726/1221	242/406	synonymous_variant c.726A>G p.Leu242Leu	CBUK_RS04935		hypothetical protein
NC_011528	930705	snp	T	C	C:1321 T:0	CDS	-	539/1221	180/406	missense_variant c.539A>G p.Tyr180Cys	CBUK_RS04935		hypothetical protein
NC_011528	933267	snp	T	C	C:1216 T:2	CDS	-	489/945	163/314	synonymous_variant c.489A>G p.Pro163Pro	CBUK_RS04950		electron transfer flavoprotein subunit alpha
NC_011528	934196	snp	C	T	T:1313 C:1	CDS	-	309/753	103/250	synonymous_variant c.309G>A p.Val103Val	CBUK_RS04955		electron transfer flavoprotein subunit beta
NC_011528	935969	snp	T	G	G:630 T:0	CDS	+	625/1626	209/541	missense_variant c.625T>G p.Cys209Gly	CBUK_RS04965		electron transfer flavoprotein
NC_011528	936307	snp	T	G	G:623 T:0	CDS	+	963/1626	321/541	synonymous_variant c.963T>G p.Gly321Gly	CBUK_RS04965		electron transfer flavoprotein
NC_011528	936646	snp	T	C	C:1052 T:0	CDS	+	1302/1626	434/541	synonymous_variant c.1302T>C p.Ser434Ser	CBUK_RS04965		electron transfer flavoprotein
NC_011528	937991	complex	CG	CAAGTAGCTA	CAAGTAGCTA:400 CG:0
NC_011528	939303	snp	G	A	A:617 G:48	CDS	-	68/273	23/90	missense_variant c.68C>T p.Ala23Val	CBUK_RS04985		hypothetical protein
NC_011528	939318	snp	G	A	A:854 G:48	CDS	-	53/273	18/90	missense_variant c.53C>T p.Ala18Val	CBUK_RS04985		hypothetical protein
NC_011528	939518	snp	T	G	G:1565 T:0
NC_011528	941336	snp	G	A	A:2326 G:0	CDS	+	173/942	58/313	missense_variant c.173G>A p.Arg58His	CBUK_RS05005		hypothetical protein
NC_011528	942127	snp	A	C	C:1399 A:1
NC_011528	942564	del	ATG	AG	AG:292 ATG:0	CDS	-	355/526	119/174	frameshift_variant c.355delA p.Ile119fs	CBUK_RS05010		hypothetical protein
NC_011528	945658	ins	TCC	TCCC	TCCC:1121 TCC:21	CDS	-	879/2077	293/691	frameshift_variant c.879_880insG p.Thr295fs	CBUK_RS05025		peptide transporter
NC_011528	946803	snp	T	G	G:2381 T:0	CDS	-	450/723	150/240	synonymous_variant c.450A>C p.Leu150Leu	CBUK_RS05030		RNA methyltransferase
NC_011528	946950	snp	T	G	G:2306 T:0	CDS	-	303/723	101/240	synonymous_variant c.303A>C p.Val101Val	CBUK_RS05030		RNA methyltransferase
NC_011528	948316	del	GTT	GT	GT:1880 GTT:14
NC_011528	949352	snp	C	T	T:1990 C:8
NC_011528	949802	snp	G	A	A:1561 G:0	CDS	-	2754/3135	918/1044	synonymous_variant c.2754C>T p.Tyr918Tyr	CBUK_RS05055		hypothetical protein
NC_011528	950054	snp	T	C	C:1719 T:1	CDS	-	2502/3135	834/1044	synonymous_variant c.2502A>G p.Gly834Gly	CBUK_RS05055		hypothetical protein
NC_011528	950977	snp	G	A	A:1533 G:0	CDS	-	1579/3135	527/1044	synonymous_variant c.1579C>T p.Leu527Leu	CBUK_RS05055		hypothetical protein
NC_011528	952208	snp	A	C	C:916 A:0	CDS	-	348/3135	116/1044	synonymous_variant c.348T>G p.Gly116Gly	CBUK_RS05055		hypothetical protein
NC_011528	952450	snp	A	C	C:916 A:0	CDS	-	106/3135	36/1044	missense_variant c.106T>G p.Ser36Ala	CBUK_RS05055		hypothetical protein
NC_011528	953784	snp	T	C	C:1136 T:0	CDS	-	64/729	22/242	missense_variant c.64A>G p.Asn22Asp	CBUK_RS05065		enhanced entry protein EnhA
NC_011528	955264	snp	A	T	T:1877 A:1	CDS	+	503/1113	168/370	missense_variant c.503A>T p.Tyr168Phe	CBUK_RS05080		hypothetical protein
NC_011528	955406	snp	C	T	T:1756 C:2	CDS	+	645/1113	215/370	synonymous_variant c.645C>T p.Val215Val	CBUK_RS05080		hypothetical protein
NC_011528	955809	snp	C	A	A:1781 C:1	CDS	+	1048/1113	350/370	missense_variant c.1048C>A p.Pro350Thr	CBUK_RS05080		hypothetical protein
NC_011528	955922	snp	T	G	G:1826 T:0	CDS	-	864/915	288/304	missense_variant c.864A>C p.Arg288Ser	CBUK_RS05085		preprotein translocase subunit SecF
NC_011528	956960	snp	G	A	A:2076 G:0	CDS	-	1694/1869	565/622	missense_variant c.1694C>T p.Ala565Val	CBUK_RS05090	secD	preprotein translocase subunit SecD
NC_011528	958666	ins	CG	CTG	CTG:2351 CG:0
NC_011528	959212	ins	TGT	TGGT	TGGT:1013 TGT:0	CDS	-	184/353	62/116	frameshift_variant c.184_185insC p.Ser63fs	CBUK_RS05100		hypothetical protein
NC_011528	959649	snp	A	G	G:1524 A:4
NC_011528	959770	snp	T	C	C:5071 T:0	CDS	-	2937/2961	979/986	synonymous_variant c.2937A>G p.Leu979Leu	CBUK_RS05110		lanthionine synthetase
NC_011528	961432	snp	C	T	T:893 C:1	CDS	-	1275/2961	425/986	synonymous_variant c.1275G>A p.Ser425Ser	CBUK_RS05110		lanthionine synthetase
NC_011528	962127	snp	A	C	C:2411 A:0	CDS	-	580/2961	194/986	missense_variant c.580T>G p.Ser194Ala	CBUK_RS05110		lanthionine synthetase
NC_011528	964938	snp	T	C	C:1046 T:0	CDS	+	739/3459	247/1152	missense_variant c.739T>C p.Ser247Pro	CBUK_RS05120		transcription-repair coupling factor
NC_011528	964976	snp	T	C	C:1078 T:0	CDS	+	777/3459	259/1152	synonymous_variant c.777T>C p.Ala259Ala	CBUK_RS05120		transcription-repair coupling factor
NC_011528	965917	snp	C	T	T:1251 C:0	CDS	+	1718/3459	573/1152	missense_variant c.1718C>T p.Ala573Val	CBUK_RS05120		transcription-repair coupling factor
NC_011528	966575	snp	C	T	T:857 C:0	CDS	+	2376/3459	792/1152	synonymous_variant c.2376C>T p.Arg792Arg	CBUK_RS05120		transcription-repair coupling factor
NC_011528	967002	snp	A	G	G:1403 A:0	CDS	+	2803/3459	935/1152	missense_variant c.2803A>G p.Thr935Ala	CBUK_RS05120		transcription-repair coupling factor
NC_011528	967327	snp	G	A	A:970 G:0	CDS	+	3128/3459	1043/1152	missense_variant c.3128G>A p.Arg1043Lys	CBUK_RS05120		transcription-repair coupling factor
NC_011528	967383	snp	C	T	T:914 C:0	CDS	+	3184/3459	1062/1152	synonymous_variant c.3184C>T p.Leu1062Leu	CBUK_RS05120		transcription-repair coupling factor
NC_011528	967519	snp	T	C	C:637 T:0	CDS	+	3320/3459	1107/1152	missense_variant c.3320T>C p.Ile1107Thr	CBUK_RS05120		transcription-repair coupling factor
NC_011528	967603	snp	G	C	C:1204 G:0	CDS	+	3404/3459	1135/1152	missense_variant c.3404G>C p.Arg1135Pro	CBUK_RS05120		transcription-repair coupling factor
NC_011528	967818	snp	T	G	G:1057 T:0
NC_011528	968287	snp	A	G	G:1406 A:0	CDS	+	394/501	132/166	missense_variant c.394A>G p.Thr132Ala	CBUK_RS05130		hypothetical protein
NC_011528	968625	snp	A	G	G:1724 A:0	CDS	-	713/738	238/245	missense_variant c.713T>C p.Leu238Ser	CBUK_RS05140		haloacid dehalogenase
NC_011528	970067	snp	T	C	C:1193 T:0	CDS	+	678/1479	226/492	synonymous_variant c.678T>C p.Thr226Thr	CBUK_RS05145		anthranilate synthase
NC_011528	970127	snp	G	A	A:1144 G:0	CDS	+	738/1479	246/492	synonymous_variant c.738G>A p.Gln246Gln	CBUK_RS05145		anthranilate synthase
NC_011528	970340	snp	C	T	T:1220 C:0	CDS	+	951/1479	317/492	synonymous_variant c.951C>T p.Gly317Gly	CBUK_RS05145		anthranilate synthase
NC_011528	971735	snp	C	T	T:1323 C:1	CDS	+	221/985	74/327	missense_variant c.221C>T p.Pro74Leu	CBUK_RS05155		hypothetical protein
NC_011528	972174	snp	G	T	T:626 G:0	CDS	+	660/985	220/327	missense_variant c.660G>T p.Leu220Phe	CBUK_RS05155		hypothetical protein
NC_011528	972417	snp	A	G	G:334 A:0	CDS	+	903/985	301/327	synonymous_variant c.903A>G p.Arg301Arg	CBUK_RS05155		hypothetical protein
NC_011528	973820	snp	G	T	T:1402 G:0	CDS	+	494/1746	165/581	missense_variant c.494G>T p.Gly165Val	CBUK_RS11130		phosphoglucose isomerase
NC_011528	974203	snp	G	A	A:2070 G:0	CDS	+	877/1746	293/581	missense_variant c.877G>A p.Ala293Thr	CBUK_RS11130		phosphoglucose isomerase
NC_011528	974336	snp	C	T	T:2177 C:0	CDS	+	1010/1746	337/581	missense_variant c.1010C>T p.Ser337Leu	CBUK_RS11130		phosphoglucose isomerase
NC_011528	974367	snp	A	G	G:2274 A:0	CDS	+	1041/1746	347/581	synonymous_variant c.1041A>G p.Gly347Gly	CBUK_RS11130		phosphoglucose isomerase
NC_011528	975937	snp	A	C	C:2411 A:0
NC_011528	976026	snp	G	A	A:2808 G:1	CDS	-	642/702	214/233	synonymous_variant c.642C>T p.His214His	CBUK_RS05175		lipoprotein
NC_011528	976810	snp	T	C	C:2503 T:0	CDS	+	19/1368	7/455	missense_variant c.19T>C p.Tyr7His	CBUK_RS05180		7-dehydrocholesterol reductase
NC_011528	977722	snp	T	G	G:2689 T:0	CDS	+	931/1368	311/455	missense_variant c.931T>G p.Trp311Gly	CBUK_RS05180		7-dehydrocholesterol reductase
NC_011528	978311	snp	T	C	C:1722 T:0	CDS	+	136/138	46/45	stop_lost&splice_region_variant c.136T>C p.Ter46Argext*?	CBUK_RS05185		hypothetical protein
NC_011528	978809	snp	G	A	A:1356 G:0	CDS	+	207/1176	69/391	synonymous_variant c.207G>A p.Leu69Leu	CBUK_RS05190		hypothetical protein
NC_011528	979816	snp	T	C	C:1962 T:0
NC_011528	979913	del	ACCC	AC	AC:2691 ACCC:1
NC_011528	980156	ins	ATTTTTC	ATTTTTTC	ATTTTTTC:2410 ATTTTTC:2
NC_011528	980284	snp	T	C	C:2267 T:1	CDS	-	1326/1332	442/443	synonymous_variant c.1326A>G p.Lys442Lys	CBUK_RS05195		MFS transporter
NC_011528	982680	snp	G	A	A:1445 G:0	CDS	-	752/1716	251/571	missense_variant c.752C>T p.Ser251Phe	CBUK_RS11135		membrane protein
NC_011528	983701	snp	A	C	C:993 A:0
NC_011528	984584	snp	C	G	G:1390 C:0	CDS	+	793/1629	265/542	missense_variant c.793C>G p.Leu265Val	CBUK_RS05220		protein kinase
NC_011528	984676	snp	C	A	A:1646 C:0	CDS	+	885/1629	295/542	synonymous_variant c.885C>A p.Ile295Ile	CBUK_RS05220		protein kinase
NC_011528	984979	snp	G	C	C:709 G:0	CDS	+	1188/1629	396/542	stop_lost c.1188G>C p.Ter396Tyrext*?	CBUK_RS05220		protein kinase
NC_011528	985384	snp	A	C	C:1379 A:0	CDS	+	1593/1629	531/542	synonymous_variant c.1593A>C p.Thr531Thr	CBUK_RS05220		protein kinase
NC_011528	986557	snp	A	G	G:2672 A:0	CDS	-	231/420	77/139	synonymous_variant c.231T>C p.Phe77Phe	CBUK_RS05235		hypothetical protein
NC_011528	987747	ins	TC	TAC	TAC:1959 TC:2	CDS	-	525/1431	175/476	frameshift_variant c.525_526insT p.Lys176fs	CBUK_RS05240		hypothetical protein
NC_011528	990944	snp	C	A	A:1007 C:1
NC_011528	993163	snp	T	C	C:1582 T:0	CDS	+	263/1133	88/376	missense_variant c.263T>C p.Phe88Ser	CBUK_RS05270		hypothetical protein
NC_011528	993420	snp	A	C	C:1341 A:1	CDS	+	520/1133	174/376	missense_variant c.520A>C p.Met174Leu	CBUK_RS05270		hypothetical protein
NC_011528	993613	snp	T	C	C:327 T:0	CDS	+	713/1133	238/376	missense_variant c.713T>C p.Val238Ala	CBUK_RS05270		hypothetical protein
NC_011528	994579	snp	G	A	A:609 G:0	CDS	+	504/1197	168/398	synonymous_variant c.504G>A p.Leu168Leu	CBUK_RS05275		Bcr/CflA family drug resistance efflux transporter
NC_011528	997610	snp	T	C	C:1831 T:0	CDS	-	174/1143	58/380	synonymous_variant c.174A>G p.Leu58Leu	CBUK_RS05290		class V aminotransferase
NC_011528	998312	snp	C	T	T:601 C:0	CDS	+	328/354	110/117	missense_variant c.328C>T p.Arg110Trp	CBUK_RS05295		RNA-binding protein
NC_011528	1001451	ins	TAAAAAAC	TAAAAAAAC	TAAAAAAAC:1409 TAAAAAAC:6
NC_011528	1001558	complex	CG	CAAGTAGCTA	CAAGTAGCTA:676 CG:0
NC_011528	1002951	snp	C	A	A:872 C:0	CDS	+	25/204	9/67	missense_variant c.25C>A p.Gln9Lys	CBUK_RS05320		hypothetical protein
NC_011528	1003135	ins	GCC	GCCC	GCCC:1005 GCC:64
NC_011528	1003269	snp	G	A	A:495 G:0
NC_011528	1005568	snp	T	G	G:1858 T:0	CDS	-	1092/1323	364/440	synonymous_variant c.1092A>C p.Arg364Arg	CBUK_RS05335		replication-associated recombination protein A
NC_011528	1005771	snp	C	G	G:1991 C:0	CDS	-	889/1323	297/440	missense_variant c.889G>C p.Ala297Pro	CBUK_RS05335		replication-associated recombination protein A
NC_011528	1006836	snp	C	T	T:946 C:0	CDS	-	443/636	148/211	missense_variant c.443G>A p.Arg148His	CBUK_RS05340		hypothetical protein
NC_011528	1007144	snp	T	A	A:995 T:0	CDS	-	135/636	45/211	missense_variant c.135A>T p.Lys45Asn	CBUK_RS05340		hypothetical protein
NC_011528	1008948	snp	A	G	G:1115 A:0	CDS	-	679/2337	227/778	missense_variant c.679T>C p.Ser227Pro	CBUK_RS05345		cell division protein FtsK
NC_011528	1009075	snp	C	T	T:977 C:0	CDS	-	552/2337	184/778	synonymous_variant c.552G>A p.Thr184Thr	CBUK_RS05345		cell division protein FtsK
NC_011528	1009087	snp	C	T	T:935 C:0	CDS	-	540/2337	180/778	synonymous_variant c.540G>A p.Leu180Leu	CBUK_RS05345		cell division protein FtsK
NC_011528	1009722	snp	A	G	G:2331 A:0
NC_011528	1010978	snp	A	G	G:906 A:0	CDS	+	241/1437	81/478	missense_variant c.241A>G p.Lys81Glu	CBUK_RS05355		membrane protein
NC_011528	1011252	snp	T	C	C:856 T:0	CDS	+	515/1437	172/478	missense_variant c.515T>C p.Leu172Pro	CBUK_RS05355		membrane protein
NC_011528	1012395	snp	A	G	G:1470 A:0	CDS	+	160/252	54/83	missense_variant c.160A>G p.Thr54Ala	CBUK_RS05360		translation initiation factor IF-1
NC_011528	1012442	snp	C	T	T:1381 C:0	CDS	+	207/252	69/83	synonymous_variant c.207C>T p.Tyr69Tyr	CBUK_RS05360		translation initiation factor IF-1
NC_011528	1014249	snp	T	C	C:1542 T:1	CDS	-	563/2262	188/753	missense_variant c.563A>G p.Gln188Arg	CBUK_RS05365	clpA	ATP-dependent Clp protease ATP-binding subunit ClpA
NC_011528	1014811	snp	A	T	T:1662 A:0	CDS	-	1/2262	1/753	initiator_codon_variant c.1T>A p.Leu1?	CBUK_RS05365	clpA	ATP-dependent Clp protease ATP-binding subunit ClpA
NC_011528	1016576	snp	T	C	C:1334 T:0	CDS	-	520/1257	174/418	missense_variant c.520A>G p.Met174Val	CBUK_RS05385		isocitrate dehydrogenase
NC_011528	1020659	snp	A	G	G:1531 A:0	CDS	+	1428/1653	476/550	synonymous_variant c.1428A>G p.Leu476Leu	CBUK_RS05400		glutamate synthase
NC_011528	1021684	ins	AA	AAAAAGAGA	AAAAAGAGA:1242 AA:2	CDS	+	799/1271	267/422	frameshift_variant c.798_799insAAAGAGA p.Pro267fs	CBUK_RS05405		succinate-semialdehyde dehydrogenase
NC_011528	1021733	snp	G	C	C:1447 G:0	CDS	+	846/1271	282/422	synonymous_variant c.846G>C p.Thr282Thr	CBUK_RS05405		succinate-semialdehyde dehydrogenase
NC_011528	1022443	snp	T	G	G:1676 T:0	CDS	-	1196/1380	399/459	missense_variant c.1196A>C p.Glu399Ala	CBUK_RS05410		delta(24(24(1)))-sterol reductase
NC_011528	1023797	snp	C	A	A:3656 C:0
NC_011528	1025412	snp	T	C	C:2534 T:0	CDS	-	354/480	118/159	synonymous_variant c.354A>G p.Gln118Gln	CBUK_RS05425		membrane protein
NC_011528	1025599	snp	A	G	G:3019 A:1	CDS	-	167/480	56/159	missense_variant c.167T>C p.Val56Ala	CBUK_RS05425		membrane protein
NC_011528	1025619	snp	C	T	T:3116 C:0	CDS	-	147/480	49/159	synonymous_variant c.147G>A p.Val49Val	CBUK_RS05425		membrane protein
NC_011528	1025918	snp	A	G	G:1734 A:1	CDS	+	26/141	9/46	missense_variant c.26A>G p.Asp9Gly	CBUK_RS05430		hypothetical protein
NC_011528	1028055	snp	A	G	G:312 A:0	CDS	-	62/135	21/44	missense_variant c.62T>C p.Ile21Thr	CBUK_RS05445		hypothetical protein
NC_011528	1028750	snp	T	C	C:1825 T:2
NC_011528	1029681	snp	G	A	A:2188 G:1	CDS	+	924/1128	308/375	synonymous_variant c.924G>A p.Gly308Gly	CBUK_RS05450		membrane protein
NC_011528	1030200	snp	T	G	G:1853 T:5
NC_011528	1031864	snp	A	C	C:2608 A:1	CDS	-	226/723	76/240	missense_variant c.226T>G p.Phe76Val	CBUK_RS05465		phosphoribosylaminoimidazole-succinocarboxamide synthase
NC_011528	1032615	snp	G	A	A:3359 G:1	CDS	-	68/594	23/197	missense_variant c.68C>T p.Pro23Leu	CBUK_RS05470		hypothetical protein
NC_011528	1033368	snp	G	T	T:3321 G:0	CDS	-	201/870	67/289	synonymous_variant c.201C>A p.Val67Val	CBUK_RS05475		4-hydroxy-tetrahydrodipicolinate synthase
NC_011528	1034812	snp	G	A	A:2165 G:1	CDS	+	39/1281	13/426	synonymous_variant c.39G>A p.Thr13Thr	CBUK_RS05485		RmuC family protein
NC_011528	1036043	snp	A	G	G:162 A:0	CDS	+	1270/1281	424/426	missense_variant c.1270A>G p.Lys424Glu	CBUK_RS05485		RmuC family protein
NC_011528	1036712	snp	T	G	G:2120 T:1	CDS	-	665/909	222/302	missense_variant c.665A>C p.Lys222Thr	CBUK_RS05495		haloalkane dehalogenase
NC_011528	1040548	snp	A	C	C:2343 A:0	CDS	-	1706/4881	569/1626	missense_variant c.1706T>G p.Leu569Arg	CBUK_RS05500		NAD-glutamate dehydrogenase
NC_011528	1045989	snp	G	A	A:1920 G:3	CDS	+	1188/2589	396/862	synonymous_variant c.1188G>A p.Gly396Gly	CBUK_RS05515		ATP-dependent helicase
NC_011528	1047132	snp	A	C	C:1717 A:0	CDS	+	2331/2589	777/862	synonymous_variant c.2331A>C p.Gly777Gly	CBUK_RS05515		ATP-dependent helicase
NC_011528	1047358	snp	A	C	C:1943 A:0	CDS	+	2557/2589	853/862	missense_variant c.2557A>C p.Asn853His	CBUK_RS05515		ATP-dependent helicase
NC_011528	1047707	snp	C	T	T:1923 C:1	CDS	+	321/3333	107/1110	synonymous_variant c.321C>T p.Asn107Asn	CBUK_RS05520		ATP-dependent helicase
NC_011528	1048491	snp	C	A	A:1274 C:0	CDS	+	1105/3333	369/1110	missense_variant c.1105C>A p.Gln369Lys	CBUK_RS05520		ATP-dependent helicase
NC_011528	1049566	snp	C	T	T:1950 C:1	CDS	+	2180/3333	727/1110	missense_variant c.2180C>T p.Ser727Leu	CBUK_RS05520		ATP-dependent helicase
NC_011528	1051784	complex	GGAGAACTATAA	GGGACGATA	GGGACGATA:255 GGAGAACTATAA:0
NC_011528	1051797	ins	AT	ACATCATTGTT	ACATCATTGTT:244 AT:0
NC_011528	1053127	mnp	TT	CC	CC:445 TT:0
NC_011528	1053187	snp	G	C	C:881 G:1
NC_011528	1054867	del	TATTAATTAATTAATTAT	TATTAATTAATTAT	TATTAATTAATTAT:470 TATTAATTAATTAATTAT:0	CDS	+	645/1279	215/425	frameshift_variant&stop_lost c.645_648delATTA p.Ter215fs	CBUK_RS05540		ATPase
NC_011528	1055065	snp	A	G	G:436 A:0	CDS	+	830/1279	277/425	missense_variant c.830A>G p.Asp277Gly	CBUK_RS05540		ATPase
NC_011528	1056830	ins	ACA	ACCA	ACCA:2010 ACA:0	CDS	-	234/279	78/92	frameshift_variant c.234_235insG p.Val79fs	CBUK_RS05555		twitching motility protein PilT
NC_011528	1057005	snp	T	C	C:2304 T:1	CDS	-	61/279	21/92	missense_variant c.61A>G p.Ser21Gly	CBUK_RS05555		twitching motility protein PilT
NC_011528	1057071	del	CTCTGTGT	CT	CT:1720 CTCTGTGT:0	CDS	-	250/255	82/84	disruptive_inframe_deletion c.245_250delACACAG p.Asp82_Thr83del	CBUK_RS05560		CopG family transcriptional regulator
NC_011528	1057956	snp	C	T	T:1128 C:0	CDS	+	490/582	164/193	missense_variant c.490C>T p.Pro164Ser	CBUK_RS05565		glycerol-3-phosphate acyltransferase
NC_011528	1060528	ins	GAA	GAAA	GAAA:1274 GAA:75	CDS	-	1027/1225	343/407	frameshift_variant c.1027dupT p.Pro344fs	CBUK_RS05580		long-chain fatty acid transporter
NC_011528	1064248	snp	C	T	T:2127 C:0	CDS	+	1317/1536	439/511	synonymous_variant c.1317C>T p.Leu439Leu	CBUK_RS05590		DSBA oxidoreductase
NC_011528	1066149	ins	AC	ACCCCCGGGCTTGC	ACCCCCGGGCTTGC:861 AC:14
NC_011528	1068165	snp	C	T	T:1161 C:0	CDS	-	537/633	179/210	synonymous_variant c.537G>A p.Ser179Ser	CBUK_RS05610		DNA-binding protein
NC_011528	1068993	snp	G	A	A:1045 G:1	CDS	+	54/759	18/252	synonymous_variant c.54G>A p.Ala18Ala	CBUK_RS05620		cell filamentation protein Fic
NC_011528	1069835	del	TAA	TA	TA:1222 TAA:47	CDS	-	1082/1113	361/370	frameshift_variant c.1082delT p.Phe361fs	CBUK_RS05625		23S rRNA (adenine(2503)-C(2))-methyltransferase RlmN
NC_011528	1069848	snp	C	T	T:1200 C:0	CDS	-	1071/1113	357/370	synonymous_variant c.1071G>A p.Gln357Gln	CBUK_RS05625		23S rRNA (adenine(2503)-C(2))-methyltransferase RlmN
NC_011528	1072413	ins	CT	CAAGCCCTT	CAAGCCCTT:675 CT:1	CDS	+	608/1520	203/505	frameshift_variant c.607_608insAAGCCCT p.Leu203fs	CBUK_RS05635		ankyrin
NC_011528	1072934	snp	C	T	T:884 C:0	CDS	+	1128/1520	376/505	synonymous_variant c.1128C>T p.Ser376Ser	CBUK_RS05635		ankyrin
NC_011528	1073447	snp	T	C	C:902 T:1
NC_011528	1074360	snp	C	A	A:1364 C:0	CDS	-	113/804	38/267	missense_variant c.113G>T p.Arg38Met	CBUK_RS05640		polyprenyl synthetase
NC_011528	1075554	snp	G	T	T:1106 G:0	CDS	+	68/1599	23/532	missense_variant c.68G>T p.Arg23Leu	CBUK_RS05660		sodium:proton antiporter
NC_011528	1077147	snp	C	G	G:575 C:3
NC_011528	1078636	snp	A	G	G:330 A:0	CDS	+	96/180	32/59	synonymous_variant c.96A>G p.Pro32Pro	CBUK_RS05675		hypothetical protein
NC_011528	1078641	snp	C	T	T:344 C:0	CDS	+	101/180	34/59	missense_variant c.101C>T p.Pro34Leu	CBUK_RS05675		hypothetical protein
NC_011528	1078767	snp	C	T	T:1543 C:0
NC_011528	1079150	snp	C	T	T:3547 C:2	CDS	+	238/747	80/248	missense_variant c.238C>T p.Leu80Phe	CBUK_RS05680		membrane protein
NC_011528	1080382	snp	C	T	T:1847 C:0	CDS	+	626/1257	209/418	missense_variant c.626C>T p.Ala209Val	CBUK_RS05685		D-alanyl-D-alanine carboxypeptidase
NC_011528	1081441	del	GGCG	GG	GG:1431 GGCG:0	CDS	+	148/387	50/128	frameshift_variant c.148_149delGC p.Ala50fs	CBUK_RS05695		membrane protein
NC_011528	1081987	snp	C	T	T:1959 C:0	CDS	+	285/591	95/196	synonymous_variant c.285C>T p.Arg95Arg	CBUK_RS05700		membrane protein
NC_011528	1082372	snp	T	G	G:2050 T:0	CDS	+	83/729	28/242	missense_variant c.83T>G p.Leu28Arg	CBUK_RS05705		octanoyltransferase
NC_011528	1083625	snp	G	A	A:2435 G:1	CDS	+	678/948	226/315	synonymous_variant c.678G>A p.Ser226Ser	CBUK_RS05710		lipoyl synthase
NC_011528	1089261	mnp	TT	CC	CC:356 TT:0	CDS	-	66/156	22/51	missense_variant c.65_66delAAinsGG p.Lys22Arg	CBUK_RS05745		transposase
NC_011528	1089321	snp	G	C	C:1149 G:1	CDS	-	6/156	2/51	missense_variant c.6C>G p.Asp2Glu	CBUK_RS05745		transposase
NC_011528	1090993	snp	C	G	G:1692 C:0	CDS	+	1094/1263	365/420	missense_variant c.1094C>G p.Thr365Ser	CBUK_RS05755		6-phosphofructokinase
NC_011528	1091695	snp	C	T	T:1542 C:0	CDS	-	1153/1209	385/402	missense_variant c.1153G>A p.Glu385Lys	CBUK_RS05765		mandelate racemase
NC_011528	1092725	snp	T	C	C:1190 T:0	CDS	-	123/1209	41/402	synonymous_variant c.123A>G p.Leu41Leu	CBUK_RS05765		mandelate racemase
NC_011528	1092984	snp	A	G	G:1075 A:1	CDS	-	701/807	234/268	missense_variant c.701T>C p.Val234Ala	CBUK_RS05770		short-chain dehydrogenase
NC_011528	1093286	snp	C	T	T:1519 C:1	CDS	-	399/807	133/268	synonymous_variant c.399G>A p.Gly133Gly	CBUK_RS05770		short-chain dehydrogenase
NC_011528	1094893	snp	A	C	C:1351 A:3	CDS	+	429/558	143/185	synonymous_variant c.429A>C p.Ala143Ala	CBUK_RS05780		alkyl hydroperoxide reductase
NC_011528	1095556	snp	T	C	C:863 T:0	CDS	+	547/603	183/200	missense_variant c.547T>C p.Phe183Leu	CBUK_RS05785		sugar transporter
NC_011528	1095876	snp	C	T	T:1138 C:0
NC_011528	1096565	snp	G	T	T:1413 G:1
NC_011528	1096634	snp	A	C	C:1872 A:0
NC_011528	1096726	snp	G	T	T:2112 G:0	CDS	+	38/242	13/79	missense_variant c.38G>T p.Gly13Val	CBUK_RS05800		hypothetical protein
NC_011528	1096804	del	GTTTTTG	GTTTG	GTTTG:2196 GTTTTTG:0	CDS	+	120/242	40/79	frameshift_variant c.120_121delTT p.Phe40fs	CBUK_RS05800		hypothetical protein
NC_011528	1097622	snp	C	T	T:1469 C:1	CDS	-	2580/3222	860/1073	synonymous_variant c.2580G>A p.Lys860Lys	CBUK_RS05805	carB	carbamoyl phosphate synthase large subunit
NC_011528	1098557	snp	G	A	A:1089 G:0	CDS	-	1645/3222	549/1073	missense_variant c.1645C>T p.Leu549Phe	CBUK_RS05805	carB	carbamoyl phosphate synthase large subunit
NC_011528	1100798	snp	G	A	A:1123 G:0	CDS	-	634/1149	212/382	missense_variant c.634C>T p.Leu212Phe	CBUK_RS05810		carbamoyl phosphate synthase small subunit
NC_011528	1100956	snp	T	G	G:1197 T:0	CDS	-	476/1149	159/382	missense_variant c.476A>C p.Glu159Ala	CBUK_RS05810		carbamoyl phosphate synthase small subunit
NC_011528	1101805	del	CAG	CG	CG:943 CAG:0	CDS	+	199/1558	67/518	frameshift_variant c.199delA p.Arg67fs	CBUK_RS05815		multidrug transporter
NC_011528	1103019	snp	T	C	C:1473 T:1	CDS	+	1412/1558	471/518	missense_variant c.1412T>C p.Phe471Ser	CBUK_RS05815		multidrug transporter
NC_011528	1105156	snp	T	C	C:717 T:0	CDS	+	579/1359	193/452	synonymous_variant c.579T>C p.Asn193Asn	CBUK_RS05825		MFS transporter
NC_011528	1105952	snp	T	C	C:2106 T:0
NC_011528	1106011	snp	G	A	A:2215 G:0	CDS	+	5/1383	2/460	missense_variant c.5G>A p.Gly2Asp	CBUK_RS05830		ATPase
NC_011528	1106169	snp	A	G	G:1910 A:1	CDS	+	163/1383	55/460	missense_variant c.163A>G p.Arg55Gly	CBUK_RS05830		ATPase
NC_011528	1107338	snp	T	G	G:1664 T:0	CDS	+	1332/1383	444/460	missense_variant c.1332T>G p.Asp444Glu	CBUK_RS05830		ATPase
NC_011528	1108090	snp	T	G	G:1107 T:0	CDS	-	1117/1774	373/590	missense_variant c.1117A>C p.Ile373Leu	CBUK_RS05835		hypothetical protein
NC_011528	1108656	ins	CC	CCTC	CCTC:927 CC:43	CDS	-	549/1774	183/590	frameshift_variant c.549_550insGA p.Gly184fs	CBUK_RS05835		hypothetical protein
NC_011528	1109034	snp	T	C	C:1533 T:0	CDS	-	173/1774	58/590	missense_variant c.173A>G p.Glu58Gly	CBUK_RS05835		hypothetical protein
NC_011528	1109061	snp	C	G	G:1546 C:0	CDS	-	146/1774	49/590	missense_variant c.146G>C p.Gly49Ala	CBUK_RS05835		hypothetical protein
NC_011528	1112667	snp	C	T	T:1845 C:0
NC_011528	1113721	snp	C	T	T:1896 C:0	CDS	+	415/1398	139/465	missense_variant c.415C>T p.Arg139Cys	CBUK_RS05855		hypothetical protein
NC_011528	1115023	snp	T	C	C:1421 T:1	CDS	-	426/615	142/204	synonymous_variant c.426A>G p.Thr142Thr	CBUK_RS05860		co-chaperone GrpE
NC_011528	1115230	snp	C	G	G:1273 C:0	CDS	-	219/615	73/204	synonymous_variant c.219G>C p.Arg73Arg	CBUK_RS05860		co-chaperone GrpE
NC_011528	1116547	snp	T	C	C:1934 T:1	CDS	+	327/900	109/299	synonymous_variant c.327T>C p.Ile109Ile	CBUK_RS05875	ppnK	NAD kinase
NC_011528	1117071	snp	G	A	A:1557 G:1	CDS	+	851/900	284/299	missense_variant c.851G>A p.Gly284Asp	CBUK_RS05875	ppnK	NAD kinase
NC_011528	1120282	snp	G	C	C:665 G:0
NC_011528	1120536	snp	A	G	G:1346 A:0	CDS	-	75/231	25/76	synonymous_variant c.75T>C p.Phe25Phe	CBUK_RS11140		hypothetical protein
NC_011528	1120911	snp	T	G	G:310 T:0	CDS	-	994/1218	332/405	missense_variant c.994A>C p.Ile332Leu	CBUK_RS05895		hypothetical protein
NC_011528	1121523	snp	T	C	C:608 T:0	CDS	-	382/1218	128/405	missense_variant c.382A>G p.Asn128Asp	CBUK_RS05895		hypothetical protein
NC_011528	1121841	del	CTT	CT	CT:872 CTT:10	CDS	-	62/1218	21/405	frameshift_variant c.62delA p.Asp22fs	CBUK_RS05895		hypothetical protein
NC_011528	1122143	snp	T	C	C:1285 T:2	CDS	-	15/222	5/73	synonymous_variant c.15A>G p.Pro5Pro	CBUK_RS11145		hypothetical protein
NC_011528	1122362	snp	A	T	T:1620 A:0	CDS	-	289/348	97/115	missense_variant c.289T>A p.Tyr97Asn	CBUK_RS05900		hypothetical protein
NC_011528	1123861	snp	A	C	C:1044 A:0	CDS	-	25/306	9/101	missense_variant c.25T>G p.Ser9Ala	CBUK_RS05915		protein RnfH
NC_011528	1123895	snp	C	T	T:855 C:0	CDS	-	428/441	143/146	missense_variant c.428G>A p.Gly143Glu	CBUK_RS05920		hypothetical protein
NC_011528	1124043	snp	A	G	G:911 A:1	CDS	-	280/441	94/146	missense_variant c.280T>C p.Ser94Pro	CBUK_RS05920		hypothetical protein
NC_011528	1124604	snp	A	C	C:991 A:0	CDS	+	256/480	86/159	missense_variant c.256A>C p.Ser86Arg	CBUK_RS05925	smpB	SsrA-binding protein
NC_011528	1126105	snp	T	C	C:1207 T:0
NC_011528	1127313	snp	T	C	C:1409 T:0
NC_011528	1127641	snp	T	C	C:1075 T:0
NC_011528	1127848	snp	C	T	T:963 C:1
NC_011528	1128362	snp	G	C	C:1173 G:0	CDS	-	148/549	50/182	missense_variant c.148C>G p.Arg50Gly	CBUK_RS05945		gramicidin synthetase
NC_011528	1128947	snp	T	G	G:699 T:0	CDS	-	2596/2649	866/882	missense_variant c.2596A>C p.Asn866His	CBUK_RS05955		hypothetical protein
NC_011528	1129345	snp	G	T	T:1463 G:0	CDS	-	2198/2649	733/882	stop_gained c.2198C>A p.Ser733*	CBUK_RS05955		hypothetical protein
NC_011528	1131110	snp	G	A	A:668 G:0	CDS	-	433/2649	145/882	missense_variant c.433C>T p.Pro145Ser	CBUK_RS05955		hypothetical protein
NC_011528	1133610	snp	T	G	G:1658 T:1
NC_011528	1133835	snp	T	C	C:2191 T:0	CDS	-	89/129	30/42	missense_variant c.89A>G p.Tyr30Cys	CBUK_RS05985		hypothetical protein
NC_011528	1137685	snp	C	T	T:1530 C:1	CDS	-	458/2379	153/792	missense_variant c.458G>A p.Gly153Asp	CBUK_RS06010		phenylalanine--tRNA ligase subunit beta
NC_011528	1137955	snp	C	G	G:1063 C:0	CDS	-	188/2379	63/792	missense_variant c.188G>C p.Trp63Ser	CBUK_RS06010		phenylalanine--tRNA ligase subunit beta
NC_011528	1140113	snp	T	C	C:1469 T:1	CDS	+	92/102	31/33	missense_variant c.92T>C p.Phe31Ser	CBUK_RS06025		hypothetical protein
NC_011528	1141595	snp	A	C	C:1194 A:0	CDS	-	1332/1956	444/651	missense_variant c.1332T>G p.Phe444Leu	CBUK_RS06040		threonyl-tRNA synthetase
NC_011528	1141841	snp	T	G	G:1422 T:0	CDS	-	1086/1956	362/651	synonymous_variant c.1086A>C p.Arg362Arg	CBUK_RS06040		threonyl-tRNA synthetase
NC_011528	1142816	snp	A	C	C:737 A:0	CDS	-	111/1956	37/651	synonymous_variant c.111T>G p.Ala37Ala	CBUK_RS06040		threonyl-tRNA synthetase
NC_011528	1145853	snp	G	C	C:530 G:0
NC_011528	1146480	snp	T	A	A:1479 T:0
NC_011528	1147342	snp	C	T	T:1156 C:0	CDS	-	1060/1134	354/377	missense_variant c.1060G>A p.Val354Met	CBUK_RS06070		membrane protein
NC_011528	1147804	snp	G	A	A:1334 G:0	CDS	-	598/1134	200/377	missense_variant c.598C>T p.Pro200Ser	CBUK_RS06070		membrane protein
NC_011528	1149192	snp	A	C	C:1160 A:0	CDS	+	291/1150	97/382	synonymous_variant c.291A>C p.Val97Val	CBUK_RS06080		cyclin
NC_011528	1149945	snp	A	C	C:1073 A:0	CDS	+	1044/1150	348/382	stop_lost c.1044A>C p.Ter348Cysext*?	CBUK_RS06080		cyclin
NC_011528	1154447	snp	G	A	A:2578 G:1	CDS	-	57/3432	19/1143	synonymous_variant c.57C>T p.Ser19Ser	CBUK_RS06090		DNA polymerase III subunit alpha
NC_011528	1155503	snp	A	C	C:2300 A:0	CDS	-	121/1119	41/372	missense_variant c.121T>G p.Leu41Val	CBUK_RS06095		D-alanine--D-alanine ligase
NC_011528	1155624	ins	CG	CAAG	CAAG:2449 CG:0
NC_011528	1157778	snp	C	T	T:1350 C:0	CDS	-	471/1575	157/524	synonymous_variant c.471G>A p.Thr157Thr	CBUK_RS06110	guaA	GMP synthase [glutamine-hydrolyzing]
NC_011528	1160912	ins	CAAAAAAAT	CAAAAAAAAT	CAAAAAAAAT:582 CAAAAAAAT:1	CDS	-	412/1484	138/493	frameshift_variant c.412_413insT p.Leu140fs	CBUK_RS06120		hypothetical protein
NC_011528	1160959	snp	T	C	C:791 T:0	CDS	-	373/1484	125/493	missense_variant c.373A>G p.Thr125Ala	CBUK_RS06120		hypothetical protein
NC_011528	1161470	del	GAAAAAAAAAG	GAAAAAAAAG	GAAAAAAAAG:644 GAAAAAAAAAG:1
NC_011528	1161517	del	TAT	TT	TT:710 TAT:0
NC_011528	1162438	ins	TCC	TCCC	TCCC:1558 TCC:40	CDS	+	779/834	260/277	frameshift_variant c.778dupC p.Leu260fs	CBUK_RS06125		major facilitator family transporter
NC_011528	1163109	snp	C	T	T:1887 C:0	CDS	+	391/1632	131/543	missense_variant c.391C>T p.Pro131Ser	CBUK_RS06130		trehalase
NC_011528	1163722	snp	C	T	T:1503 C:0	CDS	+	1004/1632	335/543	missense_variant c.1004C>T p.Pro335Leu	CBUK_RS06130		trehalase
NC_011528	1163981	snp	T	C	C:606 T:0	CDS	+	1263/1632	421/543	synonymous_variant c.1263T>C p.Gly421Gly	CBUK_RS06130		trehalase
NC_011528	1165043	snp	T	C	C:1961 T:0	CDS	-	643/1425	215/474	missense_variant c.643A>G p.Thr215Ala	CBUK_RS06135		transporter
NC_011528	1165731	snp	G	C	C:1896 G:0
NC_011528	1165750	snp	T	G	G:1952 T:0
NC_011528	1166917	ins	CTTTTTTA	CTTTTTTTA	CTTTTTTTA:2022 CTTTTTTA:3	CDS	+	732/1686	244/561	frameshift_variant c.731dupT p.Leu244fs	CBUK_RS06145		hypothetical protein
NC_011528	1166956	snp	A	C	C:1998 A:0	CDS	+	764/1686	255/561	missense_variant c.764A>C p.His255Pro	CBUK_RS06145		hypothetical protein
NC_011528	1167728	snp	T	G	G:675 T:0	CDS	+	1536/1686	512/561	missense_variant c.1536T>G p.Asn512Lys	CBUK_RS06145		hypothetical protein
NC_011528	1173264	snp	A	G	G:1248 A:0	CDS	-	267/543	89/180	synonymous_variant c.267T>C p.Thr89Thr	CBUK_RS06170		hypothetical protein
NC_011528	1173808	snp	T	C	C:1489 T:0	CDS	-	78/354	26/117	synonymous_variant c.78A>G p.Thr26Thr	CBUK_RS06175		FeS assembly scaffold SufA
NC_011528	1177542	snp	C	G	G:846 C:0	CDS	-	31/735	11/244	missense_variant c.31G>C p.Val11Leu	CBUK_RS06195	sufC	Fe-S cluster assembly ATPase SufC
NC_011528	1177590	snp	G	C	C:760 G:0
NC_011528	1178906	snp	C	T	T:1175 C:0	CDS	-	133/1443	45/480	missense_variant c.133G>A p.Asp45Asn	CBUK_RS06200		Fe-S cluster assembly protein SufB
NC_011528	1179024	snp	A	G	G:1420 A:0	CDS	-	15/1443	5/480	synonymous_variant c.15T>C p.Gly5Gly	CBUK_RS06200		Fe-S cluster assembly protein SufB
NC_011528	1179037	ins	ATTTTTTTC	ATTTTTTTTC	ATTTTTTTTC:1301 ATTTTTTTC:9	CDS	-	447/453	149/150	frameshift_variant c.447_448insA p.Lys150fs	CBUK_RS06200		Fe-S cluster assembly protein SufB
NC_011528	1179049	snp	C	G	G:1462 C:0	CDS	-	443/453	148/150	missense_variant c.443G>C p.Cys148Ser	CBUK_RS06205		Rrf2 family transcriptional regulator
NC_011528	1179494	snp	T	G	G:1345 T:1
NC_011528	1179888	snp	G	A	A:1681 G:0	CDS	+	189/1137	63/378	synonymous_variant c.189G>A p.Thr63Thr	CBUK_RS06210		cation diffusion facilitator transporter
NC_011528	1181085	snp	C	T	T:649 C:0	CDS	+	257/1377	86/458	missense_variant c.257C>T p.Ser86Leu	CBUK_RS06215		exodeoxyribonuclease I
NC_011528	1181814	snp	T	G	G:910 T:0	CDS	+	986/1377	329/458	missense_variant c.986T>G p.Phe329Cys	CBUK_RS06215		exodeoxyribonuclease I
NC_011528	1183495	snp	T	G	G:1206 T:3	CDS	-	1267/1269	423/422	stop_lost&splice_region_variant c.1267T>G p.Ter423Gluext*?	CBUK_RS06225		hypothetical protein
NC_011528	1185025	snp	T	G	G:1382 T:0	CDS	-	614/1308	205/435	missense_variant c.614A>C p.Asn205Thr	CBUK_RS06235		hypothetical protein
NC_011528	1185132	snp	G	A	A:807 G:0	CDS	-	507/1308	169/435	synonymous_variant c.507C>T p.Arg169Arg	CBUK_RS06235		hypothetical protein
NC_011528	1185147	snp	C	T	T:21 C:0	CDS	-	492/1308	164/435	synonymous_variant c.492G>A p.Gln164Gln	CBUK_RS06235		hypothetical protein
NC_011528	1185242	snp	A	G	G:30 A:0	CDS	-	397/1308	133/435	missense_variant c.397T>C p.Tyr133His	CBUK_RS06235		hypothetical protein
NC_011528	1186430	snp	C	G	G:943 C:0	CDS	+	594/1074	198/357	missense_variant c.594C>G p.Ile198Met	CBUK_RS06240		membrane protein
NC_011528	1186482	del	TTAT	TT	TT:650 TTAT:0	CDS	+	648/1074	216/357	frameshift_variant c.648_649delAT p.Cys217fs	CBUK_RS06240		membrane protein
NC_011528	1186849	snp	T	G	G:1410 T:0	CDS	-	1013/1074	338/357	missense_variant c.1013T>G p.Phe338Cys	CBUK_RS06245		hypothetical protein
NC_011528	1187645	ins	ATTTTTTTTC	ATTTTTTTTTC	ATTTTTTTTTC:314 ATTTTTTTTC:6	CDS	-	166/971	56/322	frameshift_variant c.166_167insA p.Phe59fs	CBUK_RS06245		hypothetical protein
NC_011528	1187689	del	TCT	TT	TT:282 TCT:0	CDS	-	130/971	44/322	frameshift_variant c.130delG p.Glu44fs	CBUK_RS06245		hypothetical protein
NC_011528	1187739	snp	C	T	T:258 C:0	CDS	-	81/971	27/322	synonymous_variant c.81G>A p.Pro27Pro	CBUK_RS06245		hypothetical protein
NC_011528	1187744	snp	G	A	A:252 G:0	CDS	-	76/971	26/322	missense_variant c.76C>T p.Pro26Ser	CBUK_RS06245		hypothetical protein
NC_011528	1188698	snp	G	A	A:1789 G:0
NC_011528	1189514	snp	T	C	C:1292 T:0
NC_011528	1190030	snp	C	T	T:1945 C:2	CDS	+	513/1293	171/430	synonymous_variant c.513C>T p.Ala171Ala	CBUK_RS06260		para-aminobenzoate synthase
NC_011528	1190450	snp	A	C	C:1841 A:0	CDS	+	933/1293	311/430	synonymous_variant c.933A>C p.Pro311Pro	CBUK_RS06260		para-aminobenzoate synthase
NC_011528	1191329	snp	T	C	C:1597 T:2	CDS	-	2135/2145	712/714	missense_variant c.2135A>G p.Lys712Arg	CBUK_RS06270		(p)ppGpp synthetase
NC_011528	1194344	snp	T	C	C:1744 T:0	CDS	+	804/1365	268/454	synonymous_variant c.804T>C p.Pro268Pro	CBUK_RS06275		peptidase M50
NC_011528	1194881	snp	G	T	T:668 G:0	CDS	+	1341/1365	447/454	missense_variant c.1341G>T p.Leu447Phe	CBUK_RS06275		peptidase M50
NC_011528	1195048	del	CTG	CG	CG:499 CTG:0
NC_011528	1195127	snp	C	T	T:924 C:0
NC_011528	1195523	ins	ATT	ATTT	ATTT:1180 ATT:21	CDS	-	1917/1980	639/659	frameshift_variant c.1917dupA p.Asn640fs	CBUK_RS06280		rhodopsin kinase
NC_011528	1195922	del	ATTTTTTTC	ATTTTTTC	ATTTTTTC:525 ATTTTTTTC:0	CDS	-	1514/1980	505/659	frameshift_variant c.1514delA p.Asn507fs	CBUK_RS06280		rhodopsin kinase
NC_011528	1196607	snp	A	C	C:648 A:0	CDS	-	836/1980	279/659	missense_variant c.836T>G p.Leu279Arg	CBUK_RS06280		rhodopsin kinase
NC_011528	1196773	snp	G	A	A:574 G:0	CDS	-	670/1980	224/659	missense_variant c.670C>T p.His224Tyr	CBUK_RS06280		rhodopsin kinase
NC_011528	1197489	del	CTTTTTA	CTTTTA	CTTTTA:2891 CTTTTTA:0
NC_011528	1200411	snp	G	T	T:2368 G:0
NC_011528	1200665	snp	A	T	T:1428 A:0	CDS	+	238/1128	80/375	missense_variant c.238A>T p.Ile80Phe	CBUK_RS06305		HemN family oxidoreductase
NC_011528	1201018	snp	G	A	A:1514 G:0	CDS	+	591/1128	197/375	synonymous_variant c.591G>A p.Leu197Leu	CBUK_RS06305		HemN family oxidoreductase
NC_011528	1201077	snp	T	G	G:1630 T:0	CDS	+	650/1128	217/375	missense_variant c.650T>G p.Leu217Trp	CBUK_RS06305		HemN family oxidoreductase
NC_011528	1201982	snp	T	G	G:1795 T:0
NC_011528	1202843	snp	T	C	C:802 T:0	CDS	+	690/765	230/254	synonymous_variant c.690T>C p.Ser230Ser	CBUK_RS06315		MBL fold hydrolase
NC_011528	1203138	snp	T	G	G:1460 T:0	CDS	+	218/342	73/113	stop_gained c.218T>G p.Leu73*	CBUK_RS06320		hypothetical protein
NC_011528	1203481	snp	G	C	C:1350 G:0	CDS	+	137/306	46/101	missense_variant c.137G>C p.Arg46Thr	CBUK_RS06325		hypothetical protein
NC_011528	1203606	ins	GC	GCAC	GCAC:631 GC:34	CDS	+	264/306	88/101	frameshift_variant c.263_264insAC p.Val89fs	CBUK_RS06325		hypothetical protein
NC_011528	1204160	snp	A	C	C:518 A:0	CDS	-	188/312	63/103	missense_variant c.188T>G p.Val63Gly	CBUK_RS06335		membrane protein
NC_011528	1205758	ins	GTG	GTTG	GTTG:1548 GTG:0	CDS	-	986/1011	329/336	frameshift_variant c.986_987insA p.Gln330fs	CBUK_RS06355		quinolinate synthetase
NC_011528	1209431	snp	C	A	A:852 C:0	CDS	-	1281/3516	427/1171	missense_variant c.1281G>T p.Glu427Asp	CBUK_RS06365		pyridine nucleotide-disulfide oxidoreductase
NC_011528	1210440	snp	T	G	G:959 T:0	CDS	-	272/3516	91/1171	missense_variant c.272A>C p.Lys91Thr	CBUK_RS06365		pyridine nucleotide-disulfide oxidoreductase
NC_011528	1210652	snp	T	G	G:1314 T:0	CDS	-	60/3516	20/1171	missense_variant c.60A>C p.Leu20Phe	CBUK_RS06365		pyridine nucleotide-disulfide oxidoreductase
NC_011528	1211199	snp	A	G	G:1063 A:0	CDS	-	128/318	43/105	missense_variant c.128T>C p.Val43Ala	CBUK_RS06375		hypothetical protein
NC_011528	1211229	snp	A	G	G:1133 A:0	CDS	-	98/318	33/105	missense_variant c.98T>C p.Val33Ala	CBUK_RS06375		hypothetical protein
NC_011528	1216059	snp	A	C	C:1171 A:0	CDS	-	573/777	191/258	missense_variant c.573T>G p.Cys191Trp	CBUK_RS06410		membrane protein
NC_011528	1217800	snp	G	A	A:1103 G:1	CDS	-	847/2028	283/675	missense_variant c.847C>T p.Arg283Cys	CBUK_RS06415		crotonase
NC_011528	1218668	del	CAA	CA	CA:520 CAA:9
NC_011528	1219075	snp	A	G	G:940 A:0	CDS	-	943/1296	315/431	missense_variant c.943T>C p.Ser315Pro	CBUK_RS06420		acetyl-CoA acetyltransferase
NC_011528	1223336	snp	T	C	C:706 T:0	CDS	-	759/1377	253/458	synonymous_variant c.759A>G p.Ala253Ala	CBUK_RS06430		cytosol aminopeptidase
NC_011528	1223365	snp	A	G	G:776 A:0	CDS	-	730/1377	244/458	missense_variant c.730T>C p.Phe244Leu	CBUK_RS06430		cytosol aminopeptidase
NC_011528	1224135	snp	C	T	T:666 C:0
NC_011528	1224395	snp	C	T	T:140 C:0
NC_011528	1224768	snp	A	G	G:1675 A:0	CDS	+	353/426	118/141	missense_variant c.353A>G p.Asn118Ser	CBUK_RS06435		hypothetical protein
NC_011528	1227958	snp	C	T	T:1670 C:0	CDS	+	1200/1320	400/439	synonymous_variant c.1200C>T p.Ser400Ser	CBUK_RS06445		tRNA-2-methylthio-N(6)-dimethylallyladenosine synthase
NC_011528	1229683	snp	G	C	C:1795 G:0	CDS	+	179/1332	60/443	missense_variant c.179G>C p.Gly60Ala	CBUK_RS06460		MFS transporter
NC_011528	1231493	snp	C	T	T:1765 C:0	CDS	+	603/840	201/279	synonymous_variant c.603C>T p.Asn201Asn	CBUK_RS06465		magnesium transporter
NC_011528	1232846	snp	T	C	C:1542 T:0	CDS	+	1124/1458	375/485	missense_variant c.1124T>C p.Leu375Pro	CBUK_RS06470		apolipoprotein N-acyltransferase
NC_011528	1233345	snp	A	G	G:17 A:0
NC_011528	1233945	mnp	ATG	GCA	GCA:294 ATG:0
NC_011528	1234137	snp	C	T	T:1079 C:0	CDS	+	81/1281	27/426	synonymous_variant c.81C>T p.Tyr27Tyr	CBUK_RS06480		ATP-binding protein
NC_011528	1235911	snp	T	C	C:913 T:0	CDS	+	193/505	65/167	missense_variant c.193T>C p.Tyr65His	CBUK_RS06490		phytochelatin synthase
NC_011528	1236000	del	TAA	TA	TA:998 TAA:51	CDS	+	285/505	95/167	frameshift_variant c.285delA p.Lys95fs	CBUK_RS06490		phytochelatin synthase
NC_011528	1236502	snp	C	T	T:2420 C:0	CDS	-	961/1233	321/410	missense_variant c.961G>A p.Ala321Thr	CBUK_RS06495		hypothetical protein
NC_011528	1237561	ins	ATC	ATTC	ATTC:1283 ATC:0
NC_011528	1238598	del	GCGTCGTC	GCGTC	GCGTC:1196 GCGTCGTC:0	CDS	+	1003/2463	335/820	conservative_inframe_deletion c.1003_1005delGTC p.Val335del	CBUK_RS06500	leuS	leucine--tRNA ligase
NC_011528	1240097	snp	C	T	T:2398 C:0	CDS	+	114/621	38/206	synonymous_variant c.114C>T p.Pro38Pro	CBUK_RS06505		hypothetical protein
NC_011528	1240945	snp	T	C	C:1547 T:0	CDS	+	339/1020	113/339	synonymous_variant c.339T>C p.Ile113Ile	CBUK_RS06510		DNA polymerase III subunit delta
NC_011528	1244718	snp	C	T	T:1169 C:0	CDS	+	116/468	39/155	missense_variant c.116C>T p.Ala39Val	CBUK_RS06535		ribosomal RNA large subunit methyltransferase H
NC_011528	1246827	snp	G	C	C:1377 G:2	CDS	+	1738/1917	580/638	missense_variant c.1738G>C p.Ala580Pro	CBUK_RS06540		penicillin-binding protein 2
NC_011528	1246929	del	CAAAAAAT	CAAAAAT	CAAAAAT:1135 CAAAAAAT:2	CDS	+	1846/1917	616/638	frameshift_variant c.1846delA p.Ile616fs	CBUK_RS06540		penicillin-binding protein 2
NC_011528	1249982	snp	C	T	T:2173 C:0	CDS	+	789/1686	263/561	synonymous_variant c.789C>T p.Tyr263Tyr	CBUK_RS06555		hypothetical protein
NC_011528	1250332	snp	T	C	C:1172 T:1	CDS	+	1139/1686	380/561	missense_variant c.1139T>C p.Ile380Thr	CBUK_RS06555		hypothetical protein
NC_011528	1250893	snp	A	G	G:1147 A:2
NC_011528	1252799	snp	A	G	G:2396 A:0	CDS	-	87/204	29/67	synonymous_variant c.87T>C p.Ser29Ser	CBUK_RS06570		hypothetical protein
NC_011528	1254079	snp	T	G	G:2471 T:1	CDS	-	1982/2469	661/822	missense_variant c.1982A>C p.Asn661Thr	CBUK_RS06585		membrane protein
NC_011528	1254484	snp	T	G	G:621 T:1	CDS	-	1577/2469	526/822	missense_variant c.1577A>C p.Gln526Pro	CBUK_RS06585		membrane protein
NC_011528	1254508	snp	G	T	T:453 G:1	CDS	-	1553/2469	518/822	missense_variant c.1553C>A p.Ser518Tyr	CBUK_RS06585		membrane protein
NC_011528	1254971	snp	A	C	C:1075 A:0	CDS	-	1090/2469	364/822	missense_variant c.1090T>G p.Phe364Val	CBUK_RS06585		membrane protein
NC_011528	1255069	snp	A	G	G:1339 A:0	CDS	-	992/2469	331/822	missense_variant c.992T>C p.Leu331Ser	CBUK_RS06585		membrane protein
NC_011528	1255181	snp	T	G	G:1395 T:0	CDS	-	880/2469	294/822	missense_variant c.880A>C p.Lys294Gln	CBUK_RS06585		membrane protein
NC_011528	1255438	snp	A	G	G:1831 A:0	CDS	-	623/2469	208/822	missense_variant c.623T>C p.Leu208Ser	CBUK_RS06585		membrane protein
NC_011528	1258258	snp	C	G	G:1625 C:0	CDS	-	55/2022	19/673	missense_variant c.55G>C p.Glu19Gln	CBUK_RS06590	ligA	DNA ligase
NC_011528	1259684	snp	C	A	A:1417 C:0	CDS	-	2886/3510	962/1169	synonymous_variant c.2886G>T p.Arg962Arg	CBUK_RS06600		chromosome partitioning protein Smc
NC_011528	1260268	snp	G	T	T:1851 G:0	CDS	-	2302/3510	768/1169	missense_variant c.2302C>A p.Gln768Lys	CBUK_RS06600		chromosome partitioning protein Smc
NC_011528	1261419	snp	C	A	A:1513 C:0	CDS	-	1151/3510	384/1169	missense_variant c.1151G>T p.Trp384Leu	CBUK_RS06600		chromosome partitioning protein Smc
NC_011528	1261781	snp	A	G	G:1063 A:1	CDS	-	789/3510	263/1169	synonymous_variant c.789T>C p.Ser263Ser	CBUK_RS06600		chromosome partitioning protein Smc
NC_011528	1264011	snp	A	C	C:1627 A:0	CDS	-	346/1609	116/535	missense_variant c.346T>G p.Cys116Gly	CBUK_RS06605	tppB	peptide ABC transporter permease
NC_011528	1264065	del	CAA	CA	CA:1606 CAA:0	CDS	-	290/1609	97/535	frameshift_variant c.290delT p.Val100fs	CBUK_RS06605	tppB	peptide ABC transporter permease
NC_011528	1264209	snp	G	T	T:1198 G:0	CDS	-	148/1609	50/535	missense_variant c.148C>A p.Leu50Ile	CBUK_RS06605	tppB	peptide ABC transporter permease
NC_011528	1264242	snp	C	T	T:1042 C:0	CDS	-	115/1609	39/535	missense_variant c.115G>A p.Gly39Ser	CBUK_RS06605	tppB	peptide ABC transporter permease
NC_011528	1266799	snp	A	C	C:1136 A:0	CDS	+	607/1197	203/398	missense_variant c.607A>C p.Lys203Gln	CBUK_RS06625		membrane protein
NC_011528	1269189	snp	G	C	C:1962 G:0
NC_011528	1270424	snp	T	C	C:2740 T:1	CDS	-	682/1167	228/388	missense_variant c.682A>G p.Thr228Ala	CBUK_RS06645		hypothetical protein
NC_011528	1273271	snp	C	T	T:1965 C:0
NC_011528	1273287	snp	G	C	C:2088 G:0
NC_011528	1273769	snp	T	G	G:1732 T:0	CDS	-	294/714	98/237	synonymous_variant c.294A>C p.Ser98Ser	CBUK_RS06660	cmk	cytidylate kinase
NC_011528	1276583	snp	A	G	G:864 A:0	CDS	-	2492/2547	831/848	missense_variant c.2492T>C p.Leu831Ser	CBUK_RS06675		DNA gyrase subunit A
NC_011528	1280665	ins	GAG	GAAG	GAAG:1051 GAG:5
NC_011528	1281112	snp	G	A	A:1484 G:0
NC_011528	1283155	snp	A	G	G:1988 A:1	CDS	+	465/900	155/299	synonymous_variant c.465A>G p.Ala155Ala	CBUK_RS06695		hydroxymethylglutaryl-CoA lyase
NC_011528	1283218	snp	G	T	T:2356 G:0	CDS	+	528/900	176/299	missense_variant c.528G>T p.Leu176Phe	CBUK_RS06695		hydroxymethylglutaryl-CoA lyase
NC_011528	1284159	snp	A	C	C:1339 A:3	CDS	-	70/609	24/202	missense_variant c.70T>G p.Leu24Val	CBUK_RS06700		membrane protein
NC_011528	1286950	snp	G	A	A:1674 G:1	CDS	+	564/1185	188/394	synonymous_variant c.564G>A p.Lys188Lys	CBUK_RS06710		aspartate aminotransferase
NC_011528	1287166	snp	G	A	A:1768 G:0	CDS	+	780/1185	260/394	synonymous_variant c.780G>A p.Gln260Gln	CBUK_RS06710		aspartate aminotransferase
NC_011528	1287668	snp	T	C	C:1528 T:0	tRNA	+			non_coding_transcript_variant	CBUK_RS06715		tRNA-Asn
NC_011528	1287736	snp	G	A	A:1349 G:0
NC_011528	1287817	snp	T	C	C:745 T:0
NC_011528	1289042	snp	T	C	C:1792 T:0	CDS	-	2470/3453	824/1150	missense_variant c.2470A>G p.Asn824Asp	CBUK_RS06725		non-ribosomal peptide synthetase
NC_011528	1289101	snp	T	C	C:32 T:0	CDS	-	2411/3453	804/1150	missense_variant c.2411A>G p.Gln804Arg	CBUK_RS06725		non-ribosomal peptide synthetase
NC_011528	1289106	snp	T	A	A:13 T:0	CDS	-	2406/3453	802/1150	missense_variant c.2406A>T p.Glu802Asp	CBUK_RS06725		non-ribosomal peptide synthetase
NC_011528	1292299	snp	T	G	G:18 T:0	CDS	-	1177/1851	393/616	missense_variant c.1177A>C p.Lys393Gln	CBUK_RS06730		non-ribosomal peptide synthetase
NC_011528	1292311	mnp	AA	CG	CG:32 AA:0	CDS	-	1165/1851	388/616	missense_variant c.1164_1165delTTinsCG p.ValLeu388ValVal	CBUK_RS06730		non-ribosomal peptide synthetase
NC_011528	1292318	complex	GTAAGCC	ATAGGCG	ATAGGCG:178 GTAAGCC:0	CDS	-	1158/1851	384/616	synonymous_variant c.1152_1158delGGCTTACinsCGCCTAT p.AlaAlaTyr384AlaAlaTyr	CBUK_RS06730		non-ribosomal peptide synthetase
NC_011528	1293546	ins	CTTTTTTTTG	CTTTTTTTTTG	CTTTTTTTTTG:998 CTTTTTTTTG:16
NC_011528	1293858	snp	T	G	G:159 T:0
NC_011528	1294134	del	GTTTTTTA	GTTTTA	GTTTTA:151 GTTTTTTA:0
NC_011528	1294230	snp	C	A	A:290 C:0	CDS	-	520/582	174/193	missense_variant c.520G>T p.Val174Phe	CBUK_RS06735		nonribosomal peptide synthase
NC_011528	1294315	snp	T	G	G:223 T:0	CDS	-	435/582	145/193	synonymous_variant c.435A>C p.Ser145Ser	CBUK_RS06735		nonribosomal peptide synthase
NC_011528	1295985	snp	T	C	C:1906 T:0	CDS	-	382/1031	128/342	missense_variant c.382A>G p.Ile128Val	CBUK_RS06745		hypothetical protein
NC_011528	1296233	snp	T	C	C:1662 T:0	CDS	-	134/1031	45/342	missense_variant c.134A>G p.Glu45Gly	CBUK_RS06745		hypothetical protein
NC_011528	1298838	snp	G	C	C:1932 G:0	CDS	-	333/1593	111/530	missense_variant c.333C>G p.Cys111Trp	CBUK_RS06760		hypothetical protein
NC_011528	1300153	snp	A	C	C:1788 A:0	CDS	-	686/708	229/235	missense_variant c.686T>G p.Met229Arg	CBUK_RS06770		ABC transporter ATP-binding protein
NC_011528	1300729	snp	T	C	C:831 T:0	CDS	-	110/708	37/235	missense_variant c.110A>G p.Asp37Gly	CBUK_RS06770		ABC transporter ATP-binding protein
NC_011528	1300933	ins	AT	ACT	ACT:708 AT:0	CDS	-	1077/1173	359/390	frameshift_variant c.1077_1078insG p.Phe360fs	CBUK_RS06775		membrane protein
NC_011528	1301130	snp	T	G	G:529 T:0	CDS	-	881/1173	294/390	missense_variant c.881A>C p.Tyr294Ser	CBUK_RS06775		membrane protein
NC_011528	1301661	snp	G	A	A:1048 G:0	CDS	-	350/1173	117/390	missense_variant c.350C>T p.Ser117Leu	CBUK_RS06775		membrane protein
NC_011528	1302338	snp	A	G	G:2402 A:1
NC_011528	1302900	snp	C	A	A:1229 C:0
NC_011528	1306436	snp	G	A	A:2558 G:0	CDS	-	728/1147	243/381	missense_variant c.728C>T p.Ala243Val	CBUK_RS06810		fructose 1,6-bisphosphatase
NC_011528	1307102	ins	AGT	AGGT	AGGT:889 AGT:2	CDS	-	60/1147	20/381	frameshift_variant c.60_61insC p.Leu21fs	CBUK_RS06810		fructose 1,6-bisphosphatase
NC_011528	1307876	snp	T	C	C:1225 T:0	CDS	+	586/1038	196/345	missense_variant c.586T>C p.Phe196Leu	CBUK_RS06815		peptidase M14
NC_011528	1308826	snp	G	T	T:1678 G:0	CDS	+	471/1281	157/426	synonymous_variant c.471G>T p.Gly157Gly	CBUK_RS06820		MFS transporter
NC_011528	1309709	snp	C	G	G:744 C:0
NC_011528	1310845	del	TGG	TG	TG:2321 TGG:0	CDS	+	105/705	35/234	frameshift_variant c.105delG p.Trp35fs	CBUK_RS06840		membrane protein
NC_011528	1311062	snp	A	C	C:2042 A:0	CDS	+	320/705	107/234	missense_variant c.320A>C p.Asp107Ala	CBUK_RS06840		membrane protein
NC_011528	1311071	snp	G	A	A:2189 G:0	CDS	+	329/705	110/234	missense_variant c.329G>A p.Arg110Gln	CBUK_RS06840		membrane protein
NC_011528	1311368	del	GTTTTTTTA	GTTTTTTA	GTTTTTTA:1868 GTTTTTTTA:1	CDS	+	633/705	211/234	frameshift_variant c.633delT p.Phe211fs	CBUK_RS06840		membrane protein
NC_011528	1311514	ins	GAA	GAAA	GAAA:2144 GAA:108
NC_011528	1312162	snp	G	C	C:2291 G:0	CDS	+	481/1014	161/337	missense_variant c.481G>C p.Ala161Pro	CBUK_RS06845		hypothetical protein
NC_011528	1312199	snp	T	C	C:2465 T:0	CDS	+	518/1014	173/337	missense_variant c.518T>C p.Val173Ala	CBUK_RS06845		hypothetical protein
NC_011528	1312703	snp	G	A	A:1986 G:0
NC_011528	1314617	snp	A	G	G:415 A:1
NC_011528	1314712	snp	T	C	C:775 T:0
NC_011528	1315269	snp	G	A	A:2568 G:0	CDS	+	338/618	113/205	missense_variant c.338G>A p.Arg113Gln	CBUK_RS06855		acetyltransferase
NC_011528	1315620	snp	C	G	G:2267 C:5
NC_011528	1316995	snp	A	G	G:1805 A:6	CDS	+	1327/1479	443/492	missense_variant c.1327A>G p.Lys443Glu	CBUK_RS06860		dipeptide/tripeptide permease
NC_011528	1317263	snp	A	G	G:1573 A:0
NC_011528	1317702	snp	A	C	C:1685 A:0	CDS	+	393/1080	131/359	synonymous_variant c.393A>C p.Pro131Pro	CBUK_RS06865		glutamine synthetase
NC_011528	1318507	del	ATTGTTT	AT	AT:914 ATTGTTT:0
NC_011528	1318515	snp	C	T	T:945 C:7
NC_011528	1320153	snp	T	C	C:1784 T:1	CDS	-	569/768	190/255	missense_variant c.569A>G p.Glu190Gly	CBUK_RS06880		DNAase
NC_011528	1321408	snp	A	G	G:1714 A:0	CDS	-	437/960	146/319	missense_variant c.437T>C p.Leu146Pro	CBUK_RS06890		DNA polymerase III subunit delta'
NC_011528	1323894	snp	A	G	G:1219 A:0	CDS	-	894/1245	298/414	synonymous_variant c.894T>C p.Val298Val	CBUK_RS06905		3-oxoacyl-ACP synthase
NC_011528	1324608	snp	G	T	T:1071 G:0	CDS	-	180/1245	60/414	synonymous_variant c.180C>A p.Ala60Ala	CBUK_RS06905		3-oxoacyl-ACP synthase
NC_011528	1326085	snp	A	G	G:1583 A:2	CDS	-	828/942	276/313	synonymous_variant c.828T>C p.Cys276Cys	CBUK_RS06920		malonyl CoA-ACP transacylase
NC_011528	1327125	snp	T	G	G:69 T:0	CDS	+	112/273	38/90	missense_variant c.112T>G p.Ser38Ala	CBUK_RS06925		hypothetical protein
NC_011528	1332673	snp	G	A	A:2609 G:0	CDS	+	114/1035	38/344	synonymous_variant c.114G>A p.Ser38Ser	CBUK_RS06955		phospholipase
NC_011528	1333726	snp	T	G	G:1716 T:0	CDS	-	668/708	223/235	missense_variant c.668A>C p.Tyr223Ser	CBUK_RS06960		ser/threonine protein phosphatase
NC_011528	1335784	snp	T	G	G:1858 T:0	CDS	+	108/2163	36/720	missense_variant c.108T>G p.His36Gln	CBUK_RS06970		ribonuclease E
NC_011528	1337026	snp	T	C	C:2263 T:0	CDS	+	1350/2163	450/720	synonymous_variant c.1350T>C p.Tyr450Tyr	CBUK_RS06970		ribonuclease E
NC_011528	1338904	snp	A	C	C:2157 A:0	CDS	-	611/1616	204/537	missense_variant c.611T>G p.Leu204Trp	CBUK_RS06975		hypothetical protein
NC_011528	1339046	ins	GCCCCCCCA	GCCCCCCCCA	GCCCCCCCCA:1439 GCCCCCCCA:7	CDS	-	461/1616	154/537	frameshift_variant c.461_462insG p.His157fs	CBUK_RS06975		hypothetical protein
NC_011528	1339289	snp	A	C	C:1281 A:0	CDS	-	226/1616	76/537	stop_lost c.226T>G p.Ter76Gluext*?	CBUK_RS06975		hypothetical protein
NC_011528	1339642	snp	G	A	A:861 G:0	CDS	-	558/673	186/223	synonymous_variant c.558C>T p.Asp186Asp	CBUK_RS06980	artM	arginine transporter permease subunit ArtM
NC_011528	1340033	complex	TAAAAAAAAAAAAC	TAAAAACAAAAAC	TAAAAACAAAAAC:1423 TAAAAAAAAAAAAC:0	CDS	-	161/673	54/223	frameshift_variant&missense_variant c.154_161delGTTTTTTTinsGTTTTTG p.Phe54fs	CBUK_RS06980	artM	arginine transporter permease subunit ArtM
NC_011528	1341890	snp	C	T	T:1512 C:0	CDS	-	537/753	179/250	synonymous_variant c.537G>A p.Lys179Lys	CBUK_RS06995		arginine ABC transporter ATP-binding protein
NC_011528	1342010	snp	T	C	C:1389 T:2	CDS	-	417/753	139/250	synonymous_variant c.417A>G p.Lys139Lys	CBUK_RS06995		arginine ABC transporter ATP-binding protein
NC_011528	1343009	snp	T	G	G:2091 T:0	CDS	-	724/750	242/249	missense_variant c.724A>C p.Ile242Leu	CBUK_RS07005		3-deoxy-manno-octulosonate cytidylyltransferase
NC_011528	1345355	snp	T	C	C:1581 T:1	CDS	-	1053/1965	351/654	synonymous_variant c.1053A>G p.Gly351Gly	CBUK_RS07025		hypothetical protein
NC_011528	1345511	snp	C	T	T:1481 C:0	CDS	-	897/1965	299/654	synonymous_variant c.897G>A p.Ala299Ala	CBUK_RS07025		hypothetical protein
NC_011528	1346131	snp	C	G	G:1346 C:0	CDS	-	277/1965	93/654	missense_variant c.277G>C p.Asp93His	CBUK_RS07025		hypothetical protein
NC_011528	1347415	snp	T	C	C:741 T:0	CDS	-	1781/1806	594/601	missense_variant c.1781A>G p.His594Arg	CBUK_RS07045		ATP-dependent DNA helicase RecQ
NC_011528	1348402	snp	A	G	G:1684 A:1	CDS	-	794/1806	265/601	missense_variant c.794T>C p.Val265Ala	CBUK_RS07045		ATP-dependent DNA helicase RecQ
NC_011528	1350087	del	TAA	TA	TA:1467 TAA:21	CDS	-	379/1200	127/399	frameshift_variant c.379delT p.Leu127fs	CBUK_RS07050		hypothetical protein
NC_011528	1351056	snp	C	T	T:906 C:0
NC_011528	1352662	snp	T	C	C:2216 T:2	CDS	-	438/846	146/281	synonymous_variant c.438A>G p.Pro146Pro	CBUK_RS07075		malonyl-[acyl-carrier protein] O-methyltransferase BioC
NC_011528	1355500	snp	C	T	T:1641 C:0	CDS	-	321/1425	107/474	synonymous_variant c.321G>A p.Gln107Gln	CBUK_RS07090		dihydrolipoamide dehydrogenase
NC_011528	1357529	snp	G	C	C:2802 G:0	CDS	-	2335/2655	779/884	missense_variant c.2335C>G p.Pro779Ala	CBUK_RS07100	aceE	pyruvate dehydrogenase
NC_011528	1360379	snp	A	C	C:3532 A:0	CDS	-	306/777	102/258	synonymous_variant c.306T>G p.Ala102Ala	CBUK_RS07105		hypothetical protein
NC_011528	1361282	snp	G	T	T:2347 G:0	CDS	-	648/1170	216/389	synonymous_variant c.648C>A p.Leu216Leu	CBUK_RS07110		sodium:hydrogen antiporter
NC_011528	1362272	del	CAAATA	CA	CA:1639 CAAATA:0	CDS	-	87/402	28/133	frameshift_variant c.84_87delTATT p.Ile29fs	CBUK_RS07115		hypothetical protein
NC_011528	1362368	snp	T	C	C:990 T:0
NC_011528	1362581	snp	G	T	T:723 G:0
NC_011528	1362627	snp	G	T	T:883 G:0
NC_011528	1364442	snp	C	T	T:2988 C:1	CDS	-	329/561	110/186	stop_gained c.329G>A p.Trp110*	CBUK_RS07135		ferrous iron transporter B
NC_011528	1367706	ins	AATTA	AATTATTA	AATTATTA:1181 AATTA:97	CDS	+	1117/1383	373/460	conservative_inframe_insertion c.1114_1116dupTTA p.Leu372dup	CBUK_RS07150		signal recognition particle protein
NC_011528	1368468	snp	T	C	C:1279 T:0	CDS	-	534/996	178/331	synonymous_variant c.534A>G p.Lys178Lys	CBUK_RS07155		3',5'-cyclic-nucleotide phosphodiesterase
NC_011528	1369857	snp	C	T	T:4010 C:0	CDS	-	637/711	213/236	missense_variant c.637G>A p.Ala213Thr	CBUK_RS07170		hypothetical protein
NC_011528	1369869	snp	A	G	G:3873 A:0	CDS	-	625/711	209/236	missense_variant c.625T>C p.Tyr209His	CBUK_RS07170		hypothetical protein
NC_011528	1370647	snp	C	T	T:1589 C:0
NC_011528	1370786	snp	A	G	G:2231 A:0
NC_011528	1370816	snp	T	C	C:2370 T:1	CDS	+	9/546	3/181	synonymous_variant c.9T>C p.Asp3Asp	CBUK_RS07175	rpsP	30S ribosomal protein S16
NC_011528	1371438	snp	T	C	C:2519 T:1	CDS	+	7/507	3/168	missense_variant c.7T>C p.Ser3Pro	CBUK_RS07180		ribosome maturation factor RimM
NC_011528	1372163	snp	C	T	T:1307 C:0	CDS	+	224/741	75/246	missense_variant c.224C>T p.Ala75Val	CBUK_RS07185		tRNA (guanine-N(1)-)-methyltransferase
NC_011528	1374921	snp	T	G	G:654 T:0	CDS	+	117/752	39/249	missense_variant c.117T>G p.His39Gln	CBUK_RS07215		hypothetical protein
NC_011528	1375425	snp	T	C	C:1866 T:0	CDS	+	621/752	207/249	synonymous_variant c.621T>C p.Pro207Pro	CBUK_RS07215		hypothetical protein
NC_011528	1375963	snp	C	T	T:1816 C:0	CDS	+	63/237	21/78	synonymous_variant c.63C>T p.Asp21Asp	CBUK_RS07225		hypothetical protein
NC_011528	1376743	snp	T	C	C:2047 T:0	CDS	-	495/522	165/173	synonymous_variant c.495A>G p.Leu165Leu	CBUK_RS07235		mechanosensitive ion channel protein MscS
NC_011528	1377974	snp	G	A	A:735 G:0	CDS	-	539/1209	180/402	missense_variant c.539C>T p.Pro180Leu	CBUK_RS07240		MFS transporter
NC_011528	1378317	ins	ACC	ACCC	ACCC:901 ACC:23	CDS	-	193/1209	65/402	frameshift_variant c.193dupG p.Phe66fs	CBUK_RS07240		MFS transporter
NC_011528	1381090	del	GTTTTTTC	GTTTTTC	GTTTTTC:76 GTTTTTTC:0	CDS	+	27/999	9/332	frameshift_variant c.27delT p.Gln10fs	CBUK_RS07255		transposase
NC_011528	1382292	snp	A	C	C:513 A:0	CDS	-	46/273	16/90	missense_variant c.46T>G p.Ser16Ala	CBUK_RS07260		hypothetical protein
NC_011528	1382345	ins	TGA	TGGA	TGGA:1280 TGA:0
NC_011528	1382433	snp	C	A	A:2470 C:0
NC_011528	1382922	snp	C	A	A:1483 C:1	CDS	+	470/489	157/162	missense_variant c.470C>A p.Thr157Lys	CBUK_RS07265		hypothetical protein
NC_011528	1383014	snp	T	C	C:2068 T:1	CDS	+	70/1052	24/349	missense_variant c.70T>C p.Tyr24His	CBUK_RS07270		acyltransferase
NC_011528	1383070	snp	T	C	C:1610 T:1	CDS	+	126/1052	42/349	synonymous_variant c.126T>C p.Tyr42Tyr	CBUK_RS07270		acyltransferase
NC_011528	1383627	snp	A	G	G:1142 A:0	CDS	+	683/1052	228/349	missense_variant c.683A>G p.His228Arg	CBUK_RS07270		acyltransferase
NC_011528	1384479	snp	T	C	C:1146 T:0	CDS	+	494/1533	165/510	missense_variant c.494T>C p.Met165Thr	CBUK_RS07275		membrane protein
NC_011528	1385084	snp	C	T	T:1366 C:0	CDS	+	1099/1533	367/510	missense_variant c.1099C>T p.Pro367Ser	CBUK_RS07275		membrane protein
NC_011528	1388334	snp	A	G	G:1979 A:0	CDS	-	111/1029	37/342	synonymous_variant c.111T>C p.Ala37Ala	CBUK_RS07295		UDP-3-O-acylglucosamine N-acyltransferase
NC_011528	1388560	snp	T	C	C:1918 T:0	CDS	-	392/498	131/165	missense_variant c.392A>G p.Lys131Arg	CBUK_RS07300		membrane protein
NC_011528	1390483	snp	T	C	C:1367 T:0	CDS	-	958/2412	320/803	missense_variant c.958A>G p.Ser320Gly	CBUK_RS07305		outer membrane protein assembly factor
NC_011528	1390590	snp	G	A	A:929 G:0	CDS	-	851/2412	284/803	missense_variant c.851C>T p.Thr284Ile	CBUK_RS07305		outer membrane protein assembly factor
NC_011528	1391272	snp	T	C	C:2197 T:0	CDS	-	169/2412	57/803	missense_variant c.169A>G p.Lys57Glu	CBUK_RS07305		outer membrane protein assembly factor
NC_011528	1391624	snp	T	C	C:1694 T:0
NC_011528	1394415	snp	C	A	A:954 C:0	CDS	+	605/942	202/313	missense_variant c.605C>A p.Pro202Gln	CBUK_RS07320		mevalonate kinase
NC_011528	1394936	snp	A	G	G:1512 A:1	CDS	+	192/1512	64/503	synonymous_variant c.192A>G p.Ser64Ser	CBUK_RS07325		dihydrofolate reductase
NC_011528	1395421	snp	T	A	A:1385 T:0	CDS	+	677/1512	226/503	missense_variant c.677T>A p.Ile226Lys	CBUK_RS07325		dihydrofolate reductase
NC_011528	1395915	snp	A	G	G:943 A:0	CDS	+	1171/1512	391/503	missense_variant c.1171A>G p.Arg391Gly	CBUK_RS07325		dihydrofolate reductase
NC_011528	1396820	snp	G	T	T:1701 G:0
NC_011528	1396860	snp	T	C	C:1530 T:1	CDS	-	711/711	237/236	stop_lost&splice_region_variant c.711A>G p.Ter237Trpext*?	CBUK_RS07335		hypothetical protein
NC_011528	1398723	snp	G	A	A:1401 G:5	CDS	+	1005/1092	335/363	synonymous_variant c.1005G>A p.Glu335Glu	CBUK_RS07340		hypothetical protein
NC_011528	1398768	del	GAAAAAAAAT	GAAAAAAAT	GAAAAAAAT:1023 GAAAAAAAAT:1	CDS	+	1058/1092	353/363	frameshift_variant c.1058delA p.Asn353fs	CBUK_RS07340		hypothetical protein
NC_011528	1398778	snp	G	A	A:1111 G:0	CDS	+	1060/1092	354/363	missense_variant c.1060G>A p.Gly354Arg	CBUK_RS07340		hypothetical protein
NC_011528	1399823	ins	CTTTTTTTG	CTTTTTTTTG	CTTTTTTTTG:724 CTTTTTTTG:5	CDS	-	929/942	310/313	frameshift_variant c.929_930insA p.Val313fs	CBUK_RS07345		hypothetical protein
NC_011528	1400390	snp	A	G	G:1524 A:0	CDS	-	370/942	124/313	missense_variant c.370T>C p.Phe124Leu	CBUK_RS07345		hypothetical protein
NC_011528	1402447	snp	A	G	G:4648 A:2
NC_011528	1402455	snp	T	C	C:4222 T:1
NC_011528	1403542	snp	C	T	T:2827 C:1	CDS	-	541/846	181/281	missense_variant c.541G>A p.Gly181Arg	CBUK_RS07365		quinol oxidase
NC_011528	1403846	snp	A	C	C:1605 A:4	CDS	-	237/846	79/281	synonymous_variant c.237T>G p.Val79Val	CBUK_RS07365		quinol oxidase
NC_011528	1405040	snp	T	C	C:2549 T:0	CDS	-	27/807	9/268	synonymous_variant c.27A>G p.Ala9Ala	CBUK_RS07370		phosphatidate cytidylyltransferase
NC_011528	1405749	snp	A	G	G:1596 A:0	CDS	-	33/714	11/237	synonymous_variant c.33T>C p.Asp11Asp	CBUK_RS07375		ditrans,polycis-undecaprenyl-diphosphate synthase ((2E,6E)-farnesyl-diphosphate specific)
NC_011528	1407502	snp	A	G	G:1531 A:1	CDS	-	533/891	178/296	missense_variant c.533T>C p.Val178Ala	CBUK_RS07390		elongation factor Ts
NC_011528	1410581	snp	C	T	T:1597 C:0	CDS	+	636/777	212/258	synonymous_variant c.636C>T p.Arg212Arg	CBUK_RS07405		methionine aminopeptidase
NC_011528	1412170	snp	G	T	T:410 G:0
NC_011528	1412899	snp	A	G	G:1928 A:0	CDS	+	628/657	210/218	missense_variant c.628A>G p.Arg210Gly	CBUK_RS07415		phosophoadenylyl-sulfate reductase
NC_011528	1413342	del	TAAAAAAAAAAC	TAAAAAAAAAC	TAAAAAAAAAC:501 TAAAAAAAAAAC:2	CDS	+	397/423	133/140	frameshift_variant c.397delA p.Thr133fs	CBUK_RS11155		hypothetical protein
NC_011528	1413984	snp	C	T	T:1113 C:0	CDS	+	249/696	83/231	synonymous_variant c.249C>T p.Gly83Gly	CBUK_RS07425		2-phosphosulfolactate phosphatase
NC_011528	1414775	snp	A	G	G:988 A:0	CDS	-	3065/3444	1022/1147	missense_variant c.3065T>C p.Met1022Thr	CBUK_RS07430		non-ribosomal peptide synthetase
NC_011528	1415002	snp	C	T	T:2098 C:1	CDS	-	2838/3444	946/1147	synonymous_variant c.2838G>A p.Lys946Lys	CBUK_RS07430		non-ribosomal peptide synthetase
NC_011528	1415300	snp	T	G	G:1399 T:0	CDS	-	2540/3444	847/1147	missense_variant c.2540A>C p.His847Pro	CBUK_RS07430		non-ribosomal peptide synthetase
NC_011528	1415529	snp	A	C	C:1825 A:0	CDS	-	2311/3444	771/1147	missense_variant c.2311T>G p.Cys771Gly	CBUK_RS07430		non-ribosomal peptide synthetase
NC_011528	1415971	snp	G	T	T:2535 G:0	CDS	-	1869/3444	623/1147	missense_variant c.1869C>A p.Asp623Glu	CBUK_RS07430		non-ribosomal peptide synthetase
NC_011528	1417033	snp	T	C	C:2661 T:0	CDS	-	807/3444	269/1147	synonymous_variant c.807A>G p.Leu269Leu	CBUK_RS07430		non-ribosomal peptide synthetase
NC_011528	1417377	snp	T	G	G:724 T:0	CDS	-	463/3444	155/1147	missense_variant c.463A>C p.Lys155Gln	CBUK_RS07430		non-ribosomal peptide synthetase
NC_011528	1417559	snp	A	G	G:2008 A:0	CDS	-	281/3444	94/1147	missense_variant c.281T>C p.Val94Ala	CBUK_RS07430		non-ribosomal peptide synthetase
NC_011528	1418073	snp	G	T	T:2117 G:0	CDS	-	501/696	167/231	synonymous_variant c.501C>A p.Thr167Thr	CBUK_RS07435		peptide synthetase
NC_011528	1418142	snp	T	G	G:2615 T:0	CDS	-	432/696	144/231	missense_variant c.432A>C p.Lys144Asn	CBUK_RS07435		peptide synthetase
NC_011528	1418412	snp	G	A	A:2239 G:0	CDS	-	162/696	54/231	synonymous_variant c.162C>T p.His54His	CBUK_RS07435		peptide synthetase
NC_011528	1418760	del	TAA	TA	TA:3264 TAA:0
NC_011528	1419226	snp	G	A	A:3873 G:0	CDS	+	451/528	151/175	missense_variant c.451G>A p.Val151Ile	CBUK_RS07440		transpeptidase
NC_011528	1419449	snp	T	G	G:1542 T:0	CDS	-	320/447	107/148	missense_variant c.320A>C p.Glu107Ala	CBUK_RS07445		membrane protein
NC_011528	1419612	snp	T	C	C:1048 T:0	CDS	-	157/447	53/148	missense_variant c.157A>G p.Thr53Ala	CBUK_RS07445		membrane protein
NC_011528	1420402	snp	A	C	C:3289 A:0	CDS	-	248/885	83/294	missense_variant c.248T>G p.Ile83Ser	CBUK_RS07450		succinyl-CoA ligase subunit alpha
NC_011528	1420847	snp	G	A	A:2397 G:0	CDS	-	975/1173	325/390	synonymous_variant c.975C>T p.Arg325Arg	CBUK_RS07455	sucC	succinyl-CoA ligase subunit beta
NC_011528	1420902	snp	G	A	A:2552 G:1	CDS	-	920/1173	307/390	missense_variant c.920C>T p.Ala307Val	CBUK_RS07455	sucC	succinyl-CoA ligase subunit beta
NC_011528	1421855	snp	C	A	A:168 C:0
NC_011528	1423898	snp	T	C	C:1568 T:1	CDS	-	2157/2805	719/934	synonymous_variant c.2157A>G p.Pro719Pro	CBUK_RS07465	sucA	2-oxoglutarate dehydrogenase E1 component
NC_011528	1424618	snp	A	G	G:1349 A:0	CDS	-	1437/2805	479/934	synonymous_variant c.1437T>C p.Pro479Pro	CBUK_RS07465	sucA	2-oxoglutarate dehydrogenase E1 component
NC_011528	1431635	snp	A	G	G:1368 A:0	CDS	-	761/825	254/274	missense_variant c.761T>C p.Phe254Ser	CBUK_RS07505		hypothetical protein
NC_011528	1431778	snp	T	C	C:1073 T:0	CDS	-	618/825	206/274	synonymous_variant c.618A>G p.Gly206Gly	CBUK_RS07505		hypothetical protein
NC_011528	1431896	snp	A	G	G:777 A:0	CDS	-	500/825	167/274	missense_variant c.500T>C p.Ile167Thr	CBUK_RS07505		hypothetical protein
NC_011528	1432725	snp	G	A	A:1197 G:0
NC_011528	1433063	ins	CAAAAAAAG	CAAAAAAAAG	CAAAAAAAAG:770 CAAAAAAAG:7	CDS	+	136/825	46/274	frameshift_variant c.135dupA p.Glu46fs	CBUK_RS07510		hypothetical protein
NC_011528	1433597	ins	AT	ATTAATT	ATTAATT:721 AT:30	CDS	+	664/825	222/274	frameshift_variant&stop_gained c.663_664insTAATT p.Pro222fs	CBUK_RS07510		hypothetical protein
NC_011528	1433983	snp	T	C	C:1357 T:0
NC_011528	1435511	snp	C	T	T:1382 C:0
NC_011528	1436367	snp	C	T	T:1886 C:0
NC_011528	1438699	snp	A	C	C:1045 A:0	CDS	-	351/963	117/320	synonymous_variant c.351T>G p.Ser117Ser	CBUK_RS07540		thiamine-monophosphate kinase
NC_011528	1438786	snp	G	A	A:1192 G:0	CDS	-	264/963	88/320	synonymous_variant c.264C>T p.Leu88Leu	CBUK_RS07540		thiamine-monophosphate kinase
NC_011528	1439176	snp	G	C	C:471 G:1	CDS	+	3/717	1/238	start_lost c.3G>C p.Leu1?	CBUK_RS07545		transcriptional regulator
NC_011528	1441645	snp	A	G	G:1262 A:1	CDS	-	507/1260	169/419	synonymous_variant c.507T>C p.Val169Val	CBUK_RS07560	glyA	serine hydroxymethyltransferase
NC_011528	1442559	snp	G	T	T:534 G:0	CDS	+	46/837	16/278	missense_variant c.46G>T p.Asp16Tyr	CBUK_RS07565		hypothetical protein
NC_011528	1442753	snp	A	G	G:561 A:0	CDS	+	240/837	80/278	synonymous_variant c.240A>G p.Glu80Glu	CBUK_RS07565		hypothetical protein
NC_011528	1442881	snp	T	C	C:678 T:0	CDS	+	368/837	123/278	missense_variant c.368T>C p.Val123Ala	CBUK_RS07565		hypothetical protein
NC_011528	1444994	snp	T	G	G:940 T:2	CDS	+	118/144	40/47	missense_variant c.118T>G p.Phe40Val	CBUK_RS07575		hypothetical protein
NC_011528	1445093	del	TCCCCCCCT	TCCCCCCT	TCCCCCCT:862 TCCCCCCCT:6
NC_011528	1445115	snp	G	A	A:933 G:0
NC_011528	1445638	snp	T	A	A:1214 T:0	CDS	-	539/1005	180/334	missense_variant c.539A>T p.Asp180Val	CBUK_RS07580		delta-aminolevulinic acid dehydratase
NC_011528	1445700	snp	G	C	C:1319 G:0	CDS	-	477/1005	159/334	synonymous_variant c.477C>G p.Ala159Ala	CBUK_RS07580		delta-aminolevulinic acid dehydratase
NC_011528	1445907	snp	C	T	T:1069 C:0	CDS	-	270/1005	90/334	synonymous_variant c.270G>A p.Ala90Ala	CBUK_RS07580		delta-aminolevulinic acid dehydratase
NC_011528	1446733	snp	C	T	T:1350 C:0	CDS	+	103/114	35/37	missense_variant c.103C>T p.Pro35Ser	CBUK_RS07590		hypothetical protein
NC_011528	1448575	snp	G	T	T:1330 G:0	CDS	-	1451/3021	484/1006	missense_variant c.1451C>A p.Ala484Glu	CBUK_RS07595		hypothetical protein
NC_011528	1450137	snp	T	C	C:1893 T:0	CDS	-	894/894	298/297	stop_lost&splice_region_variant c.894A>G p.Ter298Trpext*?	CBUK_RS07600		hypothetical protein
NC_011528	1450554	snp	C	T	T:1805 C:4	CDS	-	477/894	159/297	synonymous_variant c.477G>A p.Lys159Lys	CBUK_RS07600		hypothetical protein
NC_011528	1451197	snp	T	A	A:283 T:0	CDS	-	486/630	162/209	synonymous_variant c.486A>T p.Arg162Arg	CBUK_RS07605		hypothetical protein
NC_011528	1452353	del	TTTTCAAAATGTTCAATCTTCCTTAACTCTGACGCGGCT	TT	TT:301 TTTTCAAAATGTTCAATCTTCCTTAACTCTGACGCGGCT:0	CDS	-	231/703	65/233	frameshift_variant c.195_231delAGCCGCGTCAGAGTTAAGGAAGATTGAACATTTTGAA p.Ala66fs	CBUK_RS07610		hypothetical protein
NC_011528	1452718	snp	C	G	G:939 C:3	CDS	+	6/156	2/51	missense_variant c.6C>G p.Asp2Glu	CBUK_RS11165		transposase
NC_011528	1454008	snp	G	A	A:11 G:1	CDS	-	140/345	47/114	missense_variant c.140C>T p.Ala47Val	CBUK_RS07620		hypothetical protein
NC_011528	1454223	snp	C	G	G:935 C:0
NC_011528	1454757	ins	GCA	GCCA	GCCA:999 GCA:0	CDS	-	438/941	146/312	frameshift_variant c.438_439insG p.Ala147fs	CBUK_RS07625		esterase
NC_011528	1458534	snp	T	C	C:1445 T:1	CDS	+	404/588	135/195	missense_variant c.404T>C p.Met135Thr	CBUK_RS07645		LPS export ABC transporter periplasmic protein LptC
NC_011528	1463877	snp	G	A	A:1509 G:0	CDS	-	1299/2454	433/817	synonymous_variant c.1299C>T p.Ala433Ala	CBUK_RS07685		peptidase
NC_011528	1464048	snp	T	C	C:1967 T:1	CDS	-	1128/2454	376/817	synonymous_variant c.1128A>G p.Ala376Ala	CBUK_RS07685		peptidase
NC_011528	1464888	snp	T	C	C:1559 T:3	CDS	-	288/2454	96/817	synonymous_variant c.288A>G p.Glu96Glu	CBUK_RS07685		peptidase
NC_011528	1465495	snp	G	A	A:1778 G:0	CDS	-	963/1269	321/422	synonymous_variant c.963C>T p.Ile321Ile	CBUK_RS07690		ATP-dependent Clp protease ATP-binding subunit ClpX
NC_011528	1466252	snp	A	T	T:1734 A:0	CDS	-	206/1269	69/422	missense_variant c.206T>A p.Met69Lys	CBUK_RS07690		ATP-dependent Clp protease ATP-binding subunit ClpX
NC_011528	1466722	snp	T	C	C:2210 T:0	CDS	-	378/588	126/195	synonymous_variant c.378A>G p.Val126Val	CBUK_RS07695		ATP-dependent Clp protease proteolytic subunit
NC_011528	1467159	snp	C	T	T:1107 C:0	CDS	-	1279/1329	427/442	missense_variant c.1279G>A p.Glu427Lys	CBUK_RS07700		trigger factor
NC_011528	1468180	snp	A	G	G:1074 A:0	CDS	-	258/1329	86/442	synonymous_variant c.258T>C p.His86His	CBUK_RS07700		trigger factor
NC_011528	1468366	snp	T	C	C:1232 T:1	CDS	-	72/1329	24/442	synonymous_variant c.72A>G p.Ser24Ser	CBUK_RS07700		trigger factor
NC_011528	1468975	snp	T	C	C:1523 T:0	CDS	+	250/654	84/217	missense_variant c.250T>C p.Ser84Pro	CBUK_RS07710		hypothetical protein
NC_011528	1469834	snp	G	A	A:1276 G:0	CDS	-	415/849	139/282	missense_variant c.415C>T p.His139Tyr	CBUK_RS07715		uridine phosphorylase
NC_011528	1469841	snp	A	G	G:1242 A:3	CDS	-	408/849	136/282	synonymous_variant c.408T>C p.Asp136Asp	CBUK_RS07715		uridine phosphorylase
NC_011528	1470906	snp	T	C	C:708 T:0	CDS	+	393/927	131/308	synonymous_variant c.393T>C p.Pro131Pro	CBUK_RS07725		hypothetical protein
NC_011528	1471395	snp	C	A	A:670 C:0	CDS	+	882/927	294/308	missense_variant c.882C>A p.Asn294Lys	CBUK_RS07725		hypothetical protein
NC_011528	1471568	snp	C	T	T:1046 C:0	CDS	+	26/471	9/156	missense_variant c.26C>T p.Thr9Ile	CBUK_RS07730		hypothetical protein
NC_011528	1475292	snp	A	G	G:1097 A:0	CDS	-	170/1134	57/377	missense_variant c.170T>C p.Ile57Thr	CBUK_RS07750		ABC transporter permease
NC_011528	1475823	snp	A	C	C:577 A:0
NC_011528	1476859	del	TAA	TA	TA:1242 TAA:0	CDS	+	985/996	329/331	frameshift_variant c.985delA p.Leu329fs	CBUK_RS07755		serine hydrolase
NC_011528	1479027	snp	A	C	C:713 A:0
NC_011528	1479636	del	AAAATA	AA	AA:1271 AAAATA:0	CDS	+	546/603	182/200	frameshift_variant c.546_549delAATA p.Lys182fs	CBUK_RS11180		hypothetical protein
NC_011528	1479889	snp	G	C	C:1422 G:0	CDS	+	181/381	61/126	missense_variant c.181G>C p.Glu61Gln	CBUK_RS11185		hypothetical protein
NC_011528	1480005	snp	C	T	T:1477 C:1	CDS	+	297/381	99/126	synonymous_variant c.297C>T p.Cys99Cys	CBUK_RS11185		hypothetical protein
NC_011528	1484700	snp	G	T	T:1502 G:0	CDS	-	236/1191	79/396	missense_variant c.236C>A p.Ser79Tyr	CBUK_RS07795		ornithine decarboxylase
NC_011528	1485127	snp	A	G	G:896 A:0
NC_011528	1485198	snp	G	A	A:729 G:0	CDS	-	988/993	330/330	missense_variant c.988C>T p.Pro330Ser	CBUK_RS07800		transposase
NC_011528	1486192	snp	G	C	C:1054 G:0
NC_011528	1486306	snp	T	C	C:2388 T:0
NC_011528	1486360	snp	G	A	A:2205 G:1	CDS	+	3/411	1/136	initiator_codon_variant c.3G>A p.Met1?	CBUK_RS07805		hypothetical protein
NC_011528	1486922	snp	T	C	C:1221 T:0	CDS	+	183/1329	61/442	synonymous_variant c.183T>C p.Asn61Asn	CBUK_RS07810		MFS transporter
NC_011528	1488483	snp	A	G	G:1520 A:1	CDS	+	357/636	119/211	synonymous_variant c.357A>G p.Gln119Gln	CBUK_RS07815		chemotaxis protein CheY
NC_011528	1488896	snp	C	G	G:611 C:0
NC_011528	1489030	snp	G	A	A:873 G:0
NC_011528	1489200	complex	AC	ATG	ATG:1459 AC:0
NC_011528	1489220	del	TGGAAAGATGG	TG	TG:1376 TGGAAAGATGG:0
NC_011528	1490165	snp	G	A	A:2315 G:0
NC_011528	1490933	snp	T	C	C:1544 T:0	CDS	+	732/834	244/277	synonymous_variant c.732T>C p.Asp244Asp	CBUK_RS07830		hypothetical protein
NC_011528	1492644	snp	G	A	A:1442 G:0	CDS	+	614/710	205/235	missense_variant c.614G>A p.Cys205Tyr	CBUK_RS11195		hypothetical protein
NC_011528	1492828	snp	A	C	C:1930 A:0	CDS	+	30/294	10/97	synonymous_variant c.30A>C p.Thr10Thr	CBUK_RS07850		hypothetical protein
NC_011528	1493535	snp	A	G	G:3272 A:2
NC_011528	1496268	snp	A	C	C:2258 A:0
NC_011528	1496551	snp	A	G	G:1822 A:0	CDS	+	166/834	56/277	missense_variant c.166A>G p.Thr56Ala	CBUK_RS07875		3'-5'-bisphosphate nucleotidase
NC_011528	1497837	snp	T	C	C:2871 T:0	CDS	+	637/1758	213/585	missense_variant c.637T>C p.Ser213Pro	CBUK_RS07880		adenylylsulfate kinase
NC_011528	1499283	snp	A	C	C:883 A:0	CDS	-	1271/1560	424/519	missense_variant c.1271T>G p.Leu424Trp	CBUK_RS07885		sulfotransferase
NC_011528	1499595	snp	C	T	T:907 C:0	CDS	-	959/1560	320/519	missense_variant c.959G>A p.Cys320Tyr	CBUK_RS07885		sulfotransferase
NC_011528	1502763	snp	A	G	G:2056 A:0	CDS	+	816/1161	272/386	synonymous_variant c.816A>G p.Pro272Pro	CBUK_RS07895		aminotransferase DegT
NC_011528	1504299	snp	G	T	T:496 G:0	CDS	+	14/1377	5/458	missense_variant c.14G>T p.Arg5Leu	CBUK_RS07905		hypothetical protein
NC_011528	1505995	snp	C	T	T:1647 C:0	CDS	+	272/1111	91/369	missense_variant c.272C>T p.Thr91Ile	CBUK_RS07910		glycosyl transferase
NC_011528	1506675	snp	C	A	A:1378 C:1	CDS	+	952/1111	318/369	missense_variant c.952C>A p.Pro318Thr	CBUK_RS07910		glycosyl transferase
NC_011528	1508198	snp	G	C	C:1815 G:0	CDS	+	192/1062	64/353	synonymous_variant c.192G>C p.Thr64Thr	CBUK_RS07920		acetoin dehydrogenase
NC_011528	1508963	snp	C	T	T:2333 C:0	CDS	+	957/1062	319/353	synonymous_variant c.957C>T p.Ala319Ala	CBUK_RS07920		acetoin dehydrogenase
NC_011528	1512699	snp	G	A	A:1626 G:1	CDS	-	525/999	175/332	synonymous_variant c.525C>T p.Asp175Asp	CBUK_RS07940		GDP-L-fucose synthase
NC_011528	1513255	snp	C	A	A:1495 C:0
NC_011528	1513282	snp	C	G	G:1395 C:0
NC_011528	1514692	snp	T	C	C:836 T:0	CDS	-	555/1644	185/547	synonymous_variant c.555A>G p.Leu185Leu	CBUK_RS07945		hypothetical protein
NC_011528	1515299	snp	C	G	G:3321 C:0	CDS	-	672/708	224/235	missense_variant c.672G>C p.Arg224Ser	CBUK_RS07950		pyruvate dehydrogenase E1 subunit alpha
NC_011528	1515603	snp	A	G	G:2241 A:0	CDS	-	368/708	123/235	missense_variant c.368T>C p.Leu123Pro	CBUK_RS07950		pyruvate dehydrogenase E1 subunit alpha
NC_011528	1515871	snp	C	A	A:1300 C:0	CDS	-	100/708	34/235	missense_variant c.100G>T p.Ala34Ser	CBUK_RS07950		pyruvate dehydrogenase E1 subunit alpha
NC_011528	1515932	snp	A	G	G:1746 A:1	CDS	-	39/708	13/235	synonymous_variant c.39T>C p.Val13Val	CBUK_RS07950		pyruvate dehydrogenase E1 subunit alpha
NC_011528	1518774	snp	T	C	C:1327 T:1	CDS	-	751/3324	251/1107	missense_variant c.751A>G p.Asn251Asp	CBUK_RS07955		hypothetical protein
NC_011528	1519526	snp	T	C	C:1267 T:0
NC_011528	1519540	snp	G	C	C:1367 G:0
NC_011528	1520428	snp	T	C	C:520 T:0	CDS	-	959/1418	320/471	missense_variant c.959A>G p.Glu320Gly	CBUK_RS07960		sulfotransferase
NC_011528	1521365	snp	T	G	G:877 T:0	CDS	-	22/1418	8/471	missense_variant c.22A>C p.Lys8Gln	CBUK_RS07960		sulfotransferase
NC_011528	1525099	snp	C	T	T:2201 C:0	CDS	-	750/1311	250/436	synonymous_variant c.750G>A p.Gly250Gly	CBUK_RS07980		UDP-glucose 6-dehydrogenase
NC_011528	1525216	snp	A	G	G:2397 A:0	CDS	-	633/1311	211/436	synonymous_variant c.633T>C p.Thr211Thr	CBUK_RS07980		UDP-glucose 6-dehydrogenase
NC_011528	1525859	snp	T	C	C:3379 T:1	CDS	-	919/945	307/314	missense_variant c.919A>G p.Lys307Glu	CBUK_RS07985		oxidoreductase
NC_011528	1527841	snp	A	T	T:2071 A:0	CDS	-	520/1581	174/526	missense_variant c.520T>A p.Leu174Ile	CBUK_RS07990		ADP-heptose synthase
NC_011528	1531644	snp	G	C	C:2641 G:0	CDS	+	330/585	110/194	synonymous_variant c.330G>C p.Val110Val	CBUK_RS08010		sugar isomerase
NC_011528	1534007	snp	G	C	C:3436 G:7	CDS	+	1577/1617	526/538	missense_variant c.1577G>C p.Gly526Ala	CBUK_RS08020		hypothetical protein
NC_011528	1534973	snp	G	A	A:1286 G:0	CDS	-	494/1434	165/477	missense_variant c.494C>T p.Ala165Val	CBUK_RS08025		mannose-1-phosphate guanylyltransferase
NC_011528	1537404	snp	A	G	G:782 A:0
NC_011528	1537847	snp	T	C	C:2097 T:0	CDS	+	82/816	28/271	missense_variant c.82T>C p.Tyr28His	CBUK_RS08060	dapD	2,3,4,5-tetrahydropyridine-2,6-dicarboxylate N-succinyltransferase
NC_011528	1543466	snp	T	C	C:1503 T:1	CDS	+	57/1530	19/509	synonymous_variant c.57T>C p.Ile19Ile	CBUK_RS08105		DNA polymerase III subunit gamma/tau
NC_011528	1543676	snp	T	C	C:1638 T:0	CDS	+	267/1530	89/509	synonymous_variant c.267T>C p.Asp89Asp	CBUK_RS08105		DNA polymerase III subunit gamma/tau
NC_011528	1543979	snp	G	A	A:1609 G:0	CDS	+	570/1530	190/509	synonymous_variant c.570G>A p.Leu190Leu	CBUK_RS08105		DNA polymerase III subunit gamma/tau
NC_011528	1544864	snp	A	G	G:1551 A:0	CDS	+	1455/1530	485/509	synonymous_variant c.1455A>G p.Gln485Gln	CBUK_RS08105		DNA polymerase III subunit gamma/tau
NC_011528	1546393	snp	T	C	C:2051 T:0	CDS	+	283/333	95/110	missense_variant c.283T>C p.Ser95Pro	CBUK_RS08120		hypothetical protein
NC_011528	1546893	del	GTT	GT	GT:1513 GTT:47	CDS	-	1045/1494	349/497	frameshift_variant c.1045delA p.Asn349fs	CBUK_RS08125		hypothetical protein
NC_011528	1548369	del	TCTCG	TG	TG:2058 TCTCG:0	CDS	-	436/843	145/280	disruptive_inframe_deletion c.434_436delGAG p.Arg145_Glu146delinsGln	CBUK_RS08130		hypothetical protein
NC_011528	1549479	del	GCG	GG	GG:798 GCG:0	CDS	-	589/1230	197/409	frameshift_variant c.589delG p.Ala197fs	CBUK_RS08135		hypothetical protein
NC_011528	1549682	snp	T	C	C:673 T:0	CDS	-	387/1230	129/409	synonymous_variant c.387A>G p.Glu129Glu	CBUK_RS08135		hypothetical protein
NC_011528	1550206	snp	T	G	G:694 T:0
NC_011528	1550616	snp	A	G	G:1483 A:0	CDS	-	716/1092	239/363	missense_variant c.716T>C p.Val239Ala	CBUK_RS08140		permease
NC_011528	1550976	snp	G	T	T:1246 G:0	CDS	-	356/1092	119/363	missense_variant c.356C>A p.Ala119Glu	CBUK_RS08140		permease
NC_011528	1552913	snp	T	C	C:1305 T:0	CDS	-	84/1221	28/406	synonymous_variant c.84A>G p.Ser28Ser	CBUK_RS08150		3,4-dihydroxy-2-butanone 4-phosphate synthase
NC_011528	1553448	snp	C	T	T:1648 C:0	CDS	-	141/609	47/202	synonymous_variant c.141G>A p.Thr47Thr	CBUK_RS08155		riboflavin synthase subunit alpha
NC_011528	1554170	snp	A	G	G:701 A:0	CDS	+	213/264	71/87	synonymous_variant c.213A>G p.Lys71Lys	CBUK_RS08160		prevent-host-death protein
NC_011528	1554477	snp	T	C	C:493 T:0	CDS	+	251/339	84/112	missense_variant c.251T>C p.Ile84Thr	CBUK_RS08165		plasmid stabilization protein
NC_011528	1557542	snp	T	C	C:1039 T:0	CDS	+	6/1107	2/368	synonymous_variant c.6T>C p.Thr2Thr	CBUK_RS08185		ABC transporter permease
NC_011528	1559984	snp	A	G	G:1183 A:0	CDS	+	157/1137	53/378	missense_variant c.157A>G p.Ser53Gly	CBUK_RS08195		branched-chain alpha-keto acid dehydrogenase subunit E2
NC_011528	1561594	snp	G	C	C:1250 G:0	CDS	+	214/762	72/253	missense_variant c.214G>C p.Ala72Pro	CBUK_RS08200		coenzyme PQQ biosynthesis protein C
NC_011528	1565248	snp	G	T	T:833 G:0	CDS	-	1012/1656	338/551	missense_variant c.1012C>A p.Leu338Ile	CBUK_RS08215		PAS domain-containing two-component system sensor histidine kinase/response regulator
NC_011528	1565484	snp	A	G	G:539 A:0	CDS	-	776/1656	259/551	missense_variant c.776T>C p.Ile259Thr	CBUK_RS08215		PAS domain-containing two-component system sensor histidine kinase/response regulator
NC_011528	1565749	snp	G	T	T:1075 G:0	CDS	-	511/1656	171/551	missense_variant c.511C>A p.Gln171Lys	CBUK_RS08215		PAS domain-containing two-component system sensor histidine kinase/response regulator
NC_011528	1565850	snp	A	G	G:1030 A:0	CDS	-	410/1656	137/551	missense_variant c.410T>C p.Leu137Pro	CBUK_RS08215		PAS domain-containing two-component system sensor histidine kinase/response regulator
NC_011528	1566347	snp	A	C	C:1231 A:0
NC_011528	1566408	snp	C	T	T:1421 C:0
NC_011528	1566445	snp	A	G	G:1419 A:0
NC_011528	1566559	snp	C	T	T:872 C:0
NC_011528	1567193	snp	T	G	G:1349 T:0	CDS	-	3737/3891	1246/1296	missense_variant c.3737A>C p.Asn1246Thr	CBUK_RS08225		phosphoribosylformylglycinamidine synthase
NC_011528	1569349	snp	C	G	G:1163 C:0	CDS	-	1581/3891	527/1296	synonymous_variant c.1581G>C p.Gly527Gly	CBUK_RS08225		phosphoribosylformylglycinamidine synthase
NC_011528	1571223	snp	C	A	A:952 C:1	CDS	-	525/693	175/230	missense_variant c.525G>T p.Arg175Ser	CBUK_RS08230		peptidylprolyl isomerase
NC_011528	1572095	snp	C	A	A:1764 C:0	CDS	-	2866/3141	956/1046	missense_variant c.2866G>T p.Gly956Trp	CBUK_RS08235		pyrroline-5-carboxylate dehydrogenase
NC_011528	1574463	snp	A	C	C:1340 A:0	CDS	-	498/3141	166/1046	synonymous_variant c.498T>G p.Pro166Pro	CBUK_RS08235		pyrroline-5-carboxylate dehydrogenase
NC_011528	1577732	snp	T	C	C:1350 T:1	CDS	-	350/2091	117/696	missense_variant c.350A>G p.Asn117Ser	CBUK_RS08250		hypothetical protein
NC_011528	1577871	snp	T	C	C:674 T:0	CDS	-	211/2091	71/696	missense_variant c.211A>G p.Arg71Gly	CBUK_RS08250		hypothetical protein
NC_011528	1578196	ins	TAA	TAAA	TAAA:618 TAA:25	CDS	-	399/408	133/135	frameshift_variant c.399_400insT p.Leu134fs	CBUK_RS08255		hypothetical protein
NC_011528	1579058	snp	T	C	C:1134 T:1	CDS	-	97/123	33/40	missense_variant c.97A>G p.Ile33Val	CBUK_RS08265		hypothetical protein
NC_011528	1579489	snp	A	G	G:1178 A:0	CDS	-	117/447	39/148	synonymous_variant c.117T>C p.Gly39Gly	CBUK_RS08270		zinc-binding protein
NC_011528	1579657	snp	G	C	C:1165 G:0
NC_011528	1583260	snp	G	A	A:894 G:1	CDS	-	64/273	22/90	missense_variant c.64C>T p.Pro22Ser	CBUK_RS08290		hypothetical protein
NC_011528	1583694	snp	A	G	G:1881 A:0	CDS	-	55/396	19/131	missense_variant c.55T>C p.Ser19Pro	CBUK_RS08295		peptidyl-tRNA hydrolase
NC_011528	1583859	snp	G	T	T:1945 G:0	CDS	-	743/870	248/289	missense_variant c.743C>A p.Ala248Asp	CBUK_RS08300		peptide chain release factor 2
NC_011528	1584500	snp	C	T	T:1684 C:0	CDS	-	102/870	34/289	synonymous_variant c.102G>A p.Gln34Gln	CBUK_RS08300		peptide chain release factor 2
NC_011528	1584946	snp	G	T	T:1001 G:0	CDS	-	118/183	40/60	missense_variant c.118C>A p.Arg40Ser	CBUK_RS08305		hypothetical protein
NC_011528	1586136	snp	C	A	A:2356 C:0	CDS	+	883/1590	295/529	missense_variant c.883C>A p.Leu295Ile	CBUK_RS08310		amino acid permease
NC_011528	1586279	snp	A	G	G:2186 A:0	CDS	+	1026/1590	342/529	stop_lost c.1026A>G p.Ter342Trpext*?	CBUK_RS08310		amino acid permease
NC_011528	1586526	snp	G	A	A:1550 G:1	CDS	+	1273/1590	425/529	missense_variant c.1273G>A p.Val425Ile	CBUK_RS08310		amino acid permease
NC_011528	1586835	ins	GAG	GAAG	GAAG:3043 GAG:1	CDS	+	1584/1590	528/529	frameshift_variant c.1583dupA p.Arg529fs	CBUK_RS08310		amino acid permease
NC_011528	1587024	snp	T	G	G:4229 T:0
NC_011528	1587621	snp	G	T	T:3659 G:0	CDS	+	527/1368	176/455	missense_variant c.527G>T p.Ser176Ile	CBUK_RS08315		hypothetical protein
NC_011528	1587878	snp	T	G	G:2559 T:0	CDS	+	784/1368	262/455	missense_variant c.784T>G p.Trp262Gly	CBUK_RS08315		hypothetical protein
NC_011528	1588068	snp	A	T	T:2171 A:1	CDS	+	974/1368	325/455	stop_lost c.974A>T p.Ter325Leuext*?	CBUK_RS08315		hypothetical protein
NC_011528	1588266	snp	A	C	C:3390 A:0	CDS	+	1172/1368	391/455	missense_variant c.1172A>C p.Glu391Ala	CBUK_RS08315		hypothetical protein
NC_011528	1592934	snp	C	T	T:801 C:0	CDS	+	617/831	206/276	missense_variant c.617C>T p.Thr206Met	CBUK_RS08340		polysaccharide deacetylase
NC_011528	1593082	snp	A	G	G:790 A:0	CDS	+	765/831	255/276	synonymous_variant c.765A>G p.Pro255Pro	CBUK_RS08340		polysaccharide deacetylase
NC_011528	1593226	snp	C	T	T:590 C:0
NC_011528	1593615	snp	A	C	C:1327 A:0	CDS	+	365/846	122/281	missense_variant c.365A>C p.Asp122Ala	CBUK_RS08345		branched-chain amino acid aminotransferase
NC_011528	1594756	ins	GT	GTCTTT	GTCTTT:1083 GT:55	CDS	+	369/781	123/259	frameshift_variant c.368_369insTTTC p.Leu124fs	CBUK_RS08355		dCMP deaminase
NC_011528	1594784	snp	C	A	A:1411 C:0	CDS	+	394/781	132/259	missense_variant c.394C>A p.Arg132Ser	CBUK_RS08355		dCMP deaminase
NC_011528	1597319	snp	T	G	G:2668 T:0	CDS	-	342/663	114/220	synonymous_variant c.342A>C p.Pro114Pro	CBUK_RS08370		cell filamentation protein Fic
NC_011528	1597832	complex	CCAAA	CCAACAAT	CCAACAAT:1872 CCAAA:0
NC_011528	1598710	snp	T	C	C:851 T:0
NC_011528	1600680	ins	GTT	GTTT	GTTT:1047 GTT:23	CDS	+	659/1736	220/577	frameshift_variant&stop_lost c.658dupT p.Ter220fs	CBUK_RS08390		hypothetical protein
NC_011528	1602031	snp	G	T	T:1637 G:0
NC_011528	1604397	ins	TAA	TAAA	TAAA:2874 TAA:175	CDS	-	100/137	34/44	frameshift_variant c.100_101insT p.Met35fs	CBUK_RS08415		acetyltransferase
NC_011528	1605247	snp	T	G	G:1689 T:0	CDS	-	227/498	76/165	missense_variant c.227A>C p.Asp76Ala	CBUK_RS08430		signal peptidase II
NC_011528	1607589	snp	A	G	G:1986 A:0	CDS	-	698/2811	233/936	missense_variant c.698T>C p.Val233Ala	CBUK_RS08435	ileS	isoleucine--tRNA ligase
NC_011528	1608348	snp	G	A	A:1815 G:0
NC_011528	1608707	snp	T	C	C:1376 T:0	CDS	-	378/686	126/227	synonymous_variant c.378A>G p.Thr126Thr	CBUK_RS08440		hypothetical protein
NC_011528	1608823	snp	T	C	C:1342 T:1	CDS	-	262/686	88/227	missense_variant c.262A>G p.Lys88Glu	CBUK_RS08440		hypothetical protein
NC_011528	1609106	complex	CCAA	TCAG	TCAG:895 CCAA:0
NC_011528	1609643	snp	A	C	C:1584 A:0	CDS	+	251/273	84/90	missense_variant c.251A>C p.Asp84Ala	CBUK_RS08445		hypothetical protein
NC_011528	1609788	snp	C	A	A:1019 C:0	CDS	+	127/1554	43/517	missense_variant c.127C>A p.His43Asn	CBUK_RS08450		hypothetical protein
NC_011528	1609796	snp	T	C	C:913 T:0	CDS	+	135/1554	45/517	synonymous_variant c.135T>C p.His45His	CBUK_RS08450		hypothetical protein
NC_011528	1609802	snp	T	C	C:742 T:0	CDS	+	141/1554	47/517	synonymous_variant c.141T>C p.Ala47Ala	CBUK_RS08450		hypothetical protein
NC_011528	1609813	complex	TGC	CGT	CGT:479 TGC:0	CDS	+	152/1554	51/517	missense_variant c.152_154delTGCinsCGT p.MetLeu51ThrLeu	CBUK_RS08450		hypothetical protein
NC_011528	1609847	snp	C	T	T:268 C:0	CDS	+	186/1554	62/517	synonymous_variant c.186C>T p.Thr62Thr	CBUK_RS08450		hypothetical protein
NC_011528	1609861	snp	T	C	C:28 T:0	CDS	+	200/1554	67/517	missense_variant c.200T>C p.Leu67Pro	CBUK_RS08450		hypothetical protein
NC_011528	1609907	snp	C	A	A:19 C:0	CDS	+	246/1554	82/517	synonymous_variant c.246C>A p.Leu82Leu	CBUK_RS08450		hypothetical protein
NC_011528	1609926	snp	G	C	C:489 G:0	CDS	+	265/1554	89/517	missense_variant c.265G>C p.Val89Leu	CBUK_RS08450		hypothetical protein
NC_011528	1609932	snp	A	G	G:534 A:0	CDS	+	271/1554	91/517	missense_variant c.271A>G p.Thr91Ala	CBUK_RS08450		hypothetical protein
NC_011528	1610877	snp	A	G	G:474 A:0	CDS	+	1216/1554	406/517	missense_variant c.1216A>G p.Thr406Ala	CBUK_RS08450		hypothetical protein
NC_011528	1610902	ins	ATTTTTTG	ATTTTTTTG	ATTTTTTTG:430 ATTTTTTG:0	CDS	+	1248/1554	416/517	frameshift_variant c.1247dupT p.Leu416fs	CBUK_RS08450		hypothetical protein
NC_011528	1613583	snp	G	A	A:1435 G:0	CDS	-	257/1548	86/515	missense_variant c.257C>T p.Thr86Ile	CBUK_RS08460		membrane protein
NC_011528	1614457	ins	CACCGTTGAGCAAGCAG	CACCGTTGAGCAAGCAACCGTTGAGCAAGCAG	CACCGTTGAGCAAGCAACCGTTGAGCAAGCAG:934 CACCGTTGAGCAAGCAG:0	CDS	-	827/939	276/312	conservative_inframe_insertion c.827_828insTGCTTGCTCAACGGT p.Ser276_Ala277insAlaCysSerThrVal	CBUK_RS08470		hypothetical protein
NC_011528	1615924	ins	GGAC	GGAGAC	GGAGAC:1012 GGAC:4	CDS	-	1497/1524	499/507	frameshift_variant c.1497_1498insTC p.Ala502fs	CBUK_RS08475		hypothetical protein
NC_011528	1616845	del	GTTTTTTA	GTTTTTA	GTTTTTA:634 GTTTTTTA:1	CDS	-	573/1524	191/507	frameshift_variant c.573delA p.Asn193fs	CBUK_RS08475		hypothetical protein
NC_011528	1617402	snp	A	C	C:1035 A:0	CDS	-	22/1524	8/507	missense_variant c.22T>G p.Leu8Val	CBUK_RS08475		hypothetical protein
NC_011528	1619459	snp	A	G	G:1552 A:0	CDS	-	180/1020	60/339	synonymous_variant c.180T>C p.Arg60Arg	CBUK_RS08485	obgE	GTPase Obg
NC_011528	1620078	snp	A	G	G:1598 A:0	CDS	-	335/348	112/115	missense_variant c.335T>C p.Ile112Thr	CBUK_RS08495	rplU	50S ribosomal protein L21
NC_011528	1620253	snp	C	G	G:1610 C:0	CDS	-	160/348	54/115	missense_variant c.160G>C p.Val54Leu	CBUK_RS08495	rplU	50S ribosomal protein L21
NC_011528	1620780	snp	C	T	T:756 C:61	CDS	+	53/273	18/90	missense_variant c.53C>T p.Ala18Val	CBUK_RS08505		hypothetical protein
NC_011528	1620833	snp	G	A	A:31 G:0	CDS	+	106/273	36/90	missense_variant c.106G>A p.Asp36Asn	CBUK_RS08505		hypothetical protein
NC_011528	1622137	mnp	CG	GC	GC:2035 CG:0
NC_011528	1622169	complex	CGT	GGTCCTCT	GGTCCTCT:1600 CGT:0
NC_011528	1622197	snp	T	C	C:2127 T:0
NC_011528	1622450	snp	A	C	C:1308 A:0
NC_011528	1622480	snp	G	T	T:967 G:0
NC_011528	1622524	snp	C	A	A:958 C:0
NC_011528	1622915	snp	T	G	G:652 T:0	CDS	-	1400/1569	467/522	missense_variant c.1400A>C p.Asp467Ala	CBUK_RS08525		peptidyl-prolyl cis-trans isomerase
NC_011528	1623293	complex	CCTG	TCGC	TCGC:1023 CCTG:0	CDS	-	1022/1569	340/522	missense_variant c.1019_1022delCAGGinsGCGA p.ThrGly340SerAsp	CBUK_RS08525		peptidyl-prolyl cis-trans isomerase
NC_011528	1623593	snp	A	C	C:999 A:0	CDS	-	722/1569	241/522	missense_variant c.722T>G p.Leu241Arg	CBUK_RS08525		peptidyl-prolyl cis-trans isomerase
NC_011528	1624974	snp	T	G	G:724 T:0	CDS	-	2213/2214	738/737	stop_lost&splice_region_variant c.2213A>C p.Ter738Serext*?	CBUK_RS08535		hypothetical protein
NC_011528	1625364	snp	T	G	G:1199 T:0	CDS	-	1823/2214	608/737	missense_variant c.1823A>C p.Glu608Ala	CBUK_RS08535		hypothetical protein
NC_011528	1625599	snp	T	C	C:1902 T:1	CDS	-	1588/2214	530/737	missense_variant c.1588A>G p.Lys530Glu	CBUK_RS08535		hypothetical protein
NC_011528	1627653	snp	A	G	G:1972 A:0	CDS	-	1334/1728	445/575	missense_variant c.1334T>C p.Leu445Ser	CBUK_RS08540		hypothetical protein
NC_011528	1627787	snp	A	T	T:2041 A:0	CDS	-	1200/1728	400/575	missense_variant c.1200T>A p.Asn400Lys	CBUK_RS08540		hypothetical protein
NC_011528	1628116	snp	A	G	G:2730 A:0	CDS	-	871/1728	291/575	missense_variant c.871T>C p.Ser291Pro	CBUK_RS08540		hypothetical protein
NC_011528	1630709	snp	T	G	G:1976 T:0	CDS	-	503/1932	168/643	missense_variant c.503A>C p.Asp168Ala	CBUK_RS08545		hypothetical protein
NC_011528	1631620	snp	T	C	C:1408 T:0	CDS	+	214/1149	72/382	missense_variant c.214T>C p.Trp72Arg	CBUK_RS08550		ATPase
NC_011528	1633258	ins	GAAAAAAAG	GAAAAAAAAG	GAAAAAAAAG:1427 GAAAAAAAG:10
NC_011528	1633370	snp	C	A	A:1402 C:0	CDS	-	506/522	169/173	missense_variant c.506G>T p.Cys169Phe	CBUK_RS08565		hypothetical protein
NC_011528	1633530	snp	G	A	A:1397 G:1	CDS	-	346/522	116/173	missense_variant c.346C>T p.Pro116Ser	CBUK_RS08565		hypothetical protein
NC_011528	1633970	snp	C	T	T:630 C:0
NC_011528	1634350	ins	AA	ATGA	ATGA:983 AA:0
NC_011528	1634454	snp	A	G	G:1387 A:0
NC_011528	1635798	snp	G	T	T:2002 G:0	CDS	-	1118/2271	373/756	stop_gained c.1118C>A p.Ser373*	CBUK_RS08570		membrane protein
NC_011528	1636177	snp	A	G	G:2216 A:0	CDS	-	739/2271	247/756	synonymous_variant c.739T>C p.Leu247Leu	CBUK_RS08570		membrane protein
NC_011528	1639911	snp	C	T	T:835 C:0	CDS	-	565/1434	189/477	missense_variant c.565G>A p.Val189Ile	CBUK_RS08610	tldD	protease TldD
NC_011528	1640484	snp	T	C	C:502 T:0
NC_011528	1645609	snp	C	T	T:1351 C:4	CDS	-	900/1047	300/348	synonymous_variant c.900G>A p.Leu300Leu	CBUK_RS08630		rod shape-determining protein MreB
NC_011528	1649809	snp	T	C	C:1112 T:0	CDS	+	981/1434	327/477	synonymous_variant c.981T>C p.Ala327Ala	CBUK_RS08650	gatB	aspartyl/glutamyl-tRNA(Asn/Gln) amidotransferase subunit B
NC_011528	1651495	snp	G	A	A:928 G:0
NC_011528	1652597	snp	T	G	G:1924 T:2	CDS	+	439/534	147/177	missense_variant c.439T>G p.Ser147Ala	CBUK_RS08665		alkyl hydroperoxide reductase
NC_011528	1657900	del	GTAT	GT	GT:609 GTAT:0	CDS	-	621/678	207/225	frameshift_variant c.620_621delAT p.Thr208fs	CBUK_RS08700		cyclin protein
NC_011528	1658658	snp	T	C	C:29 T:0
NC_011528	1658695	snp	T	C	C:173 T:0
NC_011528	1660433	snp	C	T	T:490 C:0	CDS	-	1163/1398	388/465	missense_variant c.1163G>A p.Arg388His	CBUK_RS08710		glutamate--tRNA ligase 2
NC_011528	1661266	snp	C	T	T:744 C:0	CDS	-	330/1398	110/465	synonymous_variant c.330G>A p.Glu110Glu	CBUK_RS08710		glutamate--tRNA ligase 2
NC_011528	1661626	ins	CAT	CAAT	CAAT:1022 CAT:1
NC_011528	1662361	snp	C	T	T:617 C:0	CDS	+	611/732	204/243	missense_variant c.611C>T p.Ser204Leu	CBUK_RS08715		UDP-2,3-diacylglucosamine hydrolase
NC_011528	1663308	snp	A	C	C:616 A:0
NC_011528	1665444	snp	G	A	A:1153 G:0	CDS	+	406/1674	136/557	missense_variant c.406G>A p.Glu136Lys	CBUK_RS08735		hypothetical protein
NC_011528	1666320	snp	T	C	C:2266 T:0	CDS	+	1282/1674	428/557	missense_variant c.1282T>C p.Ser428Pro	CBUK_RS08735		hypothetical protein
NC_011528	1666621	snp	T	G	G:2250 T:0	CDS	+	1583/1674	528/557	missense_variant c.1583T>G p.Ile528Arg	CBUK_RS08735		hypothetical protein
NC_011528	1668535	snp	C	G	G:1428 C:0	CDS	-	18/864	6/287	stop_lost c.18G>C p.Ter6Tyrext*?	CBUK_RS08745		hypothetical protein
NC_011528	1668588	del	CTTTTTTTTG	CTTTTTTTG	CTTTTTTTG:1383 CTTTTTTTTG:4	CDS	-	1381/1407	461/468	frameshift_variant c.1381delA p.Lys463fs	CBUK_RS08750		hypothetical protein
NC_011528	1669810	snp	A	G	G:1204 A:0	CDS	-	167/1407	56/468	missense_variant c.167T>C p.Leu56Ser	CBUK_RS08750		hypothetical protein
NC_011528	1669876	snp	T	G	G:1271 T:1	CDS	-	101/1407	34/468	missense_variant c.101A>C p.Asn34Thr	CBUK_RS08750		hypothetical protein
NC_011528	1670918	snp	G	A	A:1751 G:0	CDS	-	434/1170	145/389	missense_variant c.434C>T p.Ala145Val	CBUK_RS08760		ATPase AAA
NC_011528	1673628	snp	A	G	G:1387 A:0	CDS	-	251/702	84/233	missense_variant c.251T>C p.Ile84Thr	CBUK_RS08775	rnc	ribonuclease 3
NC_011528	1677464	snp	T	C	C:1098 T:0	CDS	-	899/1263	300/420	missense_variant c.899A>G p.Asp300Gly	CBUK_RS11205		hypothetical protein
NC_011528	1683213	ins	GCC	GCCC	GCCC:1214 GCC:15
NC_011528	1685856	ins	GAG	GAAG	GAAG:1971 GAG:0	CDS	+	318/764	106/253	frameshift_variant c.317dupA p.Asn107fs	CBUK_RS08830		short-chain dehydrogenase
NC_011528	1688253	snp	T	C	C:1271 T:0	CDS	-	463/999	155/332	missense_variant c.463A>G p.Thr155Ala	CBUK_RS08850		glycerol-3-phosphate dehydrogenase [NAD(P) ]
NC_011528	1688299	snp	G	A	A:1202 G:0	CDS	-	417/999	139/332	synonymous_variant c.417C>T p.Ser139Ser	CBUK_RS08850		glycerol-3-phosphate dehydrogenase [NAD(P) ]
NC_011528	1691841	snp	G	A	A:1979 G:0	CDS	-	853/1296	285/431	missense_variant c.853C>T p.Pro285Ser	CBUK_RS08875		hypothetical protein
NC_011528	1692660	snp	C	T	T:2733 C:0	CDS	-	34/1296	12/431	missense_variant c.34G>A p.Asp12Asn	CBUK_RS08875		hypothetical protein
NC_011528	1692873	snp	C	G	G:2861 C:0	CDS	-	1550/1681	517/559	missense_variant c.1550G>C p.Gly517Ala	CBUK_RS08880		hypothetical protein
NC_011528	1693570	snp	A	G	G:2090 A:0	CDS	-	853/1681	285/559	missense_variant c.853T>C p.Tyr285His	CBUK_RS08880		hypothetical protein
NC_011528	1697460	snp	C	T	T:1779 C:0	CDS	-	647/1911	216/636	missense_variant c.647G>A p.Arg216His	CBUK_RS08895		peptidase
NC_011528	1699895	snp	C	T	T:1123 C:0	CDS	-	216/1938	72/645	synonymous_variant c.216G>A p.Gly72Gly	CBUK_RS08900		membrane protein
NC_011528	1701614	snp	G	A	A:1850 G:0
NC_011528	1701724	snp	A	C	C:2609 A:0
NC_011528	1703418	snp	T	A	A:1228 T:1	CDS	-	1716/1950	572/649	synonymous_variant c.1716A>T p.Ile572Ile	CBUK_RS08925		hypothetical protein
NC_011528	1703450	snp	C	A	A:1376 C:0	CDS	-	1684/1950	562/649	stop_gained c.1684G>T p.Glu562*	CBUK_RS08925		hypothetical protein
NC_011528	1708398	snp	C	T	T:1613 C:0	CDS	+	312/1371	104/456	synonymous_variant c.312C>T p.Thr104Thr	CBUK_RS08940		peptidase S41
NC_011528	1708606	snp	G	A	A:1722 G:0	CDS	+	520/1371	174/456	missense_variant c.520G>A p.Ala174Thr	CBUK_RS08940		peptidase S41
NC_011528	1709100	snp	T	C	C:2586 T:0	CDS	+	1014/1371	338/456	synonymous_variant c.1014T>C p.Pro338Pro	CBUK_RS08940		peptidase S41
NC_011528	1710842	del	ACGCTATCGCTATC	ACGCTATC	ACGCTATC:1714 ACGCTATCGCTATC:0	CDS	+	66/336	22/111	disruptive_inframe_deletion c.66_71delATCGCT p.Ser23_Leu24del	CBUK_RS08950		hypothetical protein
NC_011528	1711744	ins	TAAAAAAAAT	TAAAAAAAAAT	TAAAAAAAAAT:1413 TAAAAAAAAT:5
NC_011528	1711931	snp	G	A	A:1406 G:0	CDS	-	575/594	192/197	missense_variant c.575C>T p.Ala192Val	CBUK_RS08965		hypothetical protein
NC_011528	1712060	snp	C	T	T:997 C:0	CDS	-	446/594	149/197	missense_variant c.446G>A p.Cys149Tyr	CBUK_RS08965		hypothetical protein
NC_011528	1712541	snp	A	G	G:1763 A:0
NC_011528	1714212	snp	G	T	T:275 G:0	CDS	+	30/720	10/239	missense_variant c.30G>T p.Leu10Phe	CBUK_RS08980		hypothetical protein
NC_011528	1714302	snp	T	A	A:439 T:0	CDS	+	120/720	40/239	stop_gained c.120T>A p.Tyr40*	CBUK_RS08980		hypothetical protein
NC_011528	1714874	ins	TAAAAAAAC	TAAAAAAAAC	TAAAAAAAAC:2581 TAAAAAAAC:9	CDS	+	700/720	234/239	frameshift_variant c.699dupA p.Pro234fs	CBUK_RS08980		hypothetical protein
NC_011528	1715032	snp	A	G	G:2493 A:0	CDS	-	700/795	234/264	missense_variant c.700T>C p.Cys234Arg	CBUK_RS08985		thymidylate synthase
NC_011528	1717595	snp	A	G	G:2716 A:0	CDS	-	1623/2274	541/757	synonymous_variant c.1623T>C p.His541His	CBUK_RS09000		phosphoenolpyruvate-protein phosphotransferase
NC_011528	1719034	snp	T	G	G:2047 T:1	CDS	-	184/2274	62/757	missense_variant c.184A>C p.Lys62Gln	CBUK_RS09000		phosphoenolpyruvate-protein phosphotransferase
NC_011528	1719273	snp	C	T	T:1804 C:1	CDS	-	639/687	213/228	synonymous_variant c.639G>A p.Arg213Arg	CBUK_RS09005		RNA pyrophosphohydrolase
NC_011528	1719957	ins	CC	CCAGCGCACTAAGTGCGC	CCAGCGCACTAAGTGCGC:550 CC:31
NC_011528	1724477	snp	T	C	C:567 T:0	CDS	+	57/156	19/51	synonymous_variant c.57T>C p.Phe19Phe	CBUK_RS09030		transposase
NC_011528	1727330	snp	G	A	A:1420 G:0	CDS	+	94/1704	32/567	missense_variant c.94G>A p.Ala32Thr	CBUK_RS09050		membrane protein
NC_011528	1727958	snp	G	C	C:1893 G:0	CDS	+	722/1704	241/567	missense_variant c.722G>C p.Gly241Ala	CBUK_RS09050		membrane protein
NC_011528	1728985	mnp	GT	TC	TC:917 GT:0
NC_011528	1733103	ins	GCA	GCCA	GCCA:1077 GCA:0
NC_011528	1735894	snp	T	G	G:1783 T:0	CDS	+	1663/1773	555/590	missense_variant c.1663T>G p.Ser555Ala	CBUK_RS09090		aspartate--tRNA(Asp/Asn) ligase
NC_011528	1735934	snp	A	G	G:1873 A:0	CDS	+	1703/1773	568/590	missense_variant c.1703A>G p.Asn568Ser	CBUK_RS09090		aspartate--tRNA(Asp/Asn) ligase
NC_011528	1736794	complex	TTGTTATCGT	ACGATAACAA	ACGATAACAA:1630 TTGTTATCGT:18
NC_011528	1738562	del	GTTTTTTTTA	GTTTTTTTA	GTTTTTTTA:1360 GTTTTTTTTA:6	CDS	+	484/1645	162/547	frameshift_variant&stop_lost c.484delT p.Ter162fs	CBUK_RS09110		hypothetical protein
NC_011528	1742289	ins	GAA	GAAA	GAAA:841 GAA:0
NC_011528	1742657	snp	A	G	G:2318 A:0	CDS	+	200/1236	67/411	missense_variant c.200A>G p.Gln67Arg	CBUK_RS09130		MFS transporter
NC_011528	1746298	snp	G	C	C:556 G:1
NC_011528	1746374	snp	C	T	T:799 C:0
NC_011528	1747373	snp	T	G	G:1414 T:0	CDS	+	954/2403	318/800	synonymous_variant c.954T>G p.Arg318Arg	CBUK_RS09155		membrane protein
NC_011528	1747393	snp	A	G	G:1527 A:0	CDS	+	974/2403	325/800	missense_variant c.974A>G p.Glu325Gly	CBUK_RS09155		membrane protein
NC_011528	1747401	snp	G	A	A:1717 G:0	CDS	+	982/2403	328/800	missense_variant c.982G>A p.Ala328Thr	CBUK_RS09155		membrane protein
NC_011528	1749649	ins	AG	ACG	ACG:1038 AG:0	CDS	-	83/945	28/314	frameshift_variant c.83_84insG p.Ser29fs	CBUK_RS09160		peptidase M23
NC_011528	1751174	snp	G	A	A:2905 G:0	CDS	+	493/594	165/197	missense_variant c.493G>A p.Ala165Thr	CBUK_RS09170		NAD(P)H quinone oxidoreductase
NC_011528	1751387	snp	A	G	G:3249 A:0	CDS	+	116/1098	39/365	missense_variant c.116A>G p.Gln39Arg	CBUK_RS09175		ATPase
NC_011528	1752419	complex	CCTAG	TCTAA	TCTAA:2296 CCTAG:0
NC_011528	1752805	snp	G	A	A:2113 G:0	CDS	+	26/123	9/40	missense_variant c.26G>A p.Ser9Asn	CBUK_RS09185		hypothetical protein
NC_011528	1752858	snp	C	T	T:1722 C:2	CDS	+	79/123	27/40	missense_variant c.79C>T p.Arg27Cys	CBUK_RS09185		hypothetical protein
NC_011528	1754322	snp	T	C	C:1540 T:1	CDS	-	1137/1500	379/499	synonymous_variant c.1137A>G p.Leu379Leu	CBUK_RS09205		cation:proton antiporter
NC_011528	1756005	snp	C	T	T:2964 C:1	CDS	-	226/408	76/135	missense_variant c.226G>A p.Val76Ile	CBUK_RS09215		cation:proton antiporter
NC_011528	1758632	snp	A	G	G:2138 A:0
NC_011528	1760413	snp	C	T	T:1119 C:0
NC_011528	1760422	del	TCC	TC	TC:919 TCC:0
NC_011528	1765144	snp	G	A	A:1286 G:0	CDS	+	632/2097	211/698	missense_variant c.632G>A p.Arg211His	CBUK_RS09260		RNA polymerase sigma factor RpoD
NC_011528	1766150	snp	G	C	C:1522 G:0	CDS	+	1638/2097	546/698	synonymous_variant c.1638G>C p.Leu546Leu	CBUK_RS09260		RNA polymerase sigma factor RpoD
NC_011528	1768447	snp	C	A	A:2343 C:0	CDS	+	1444/1767	482/588	missense_variant c.1444C>A p.Leu482Met	CBUK_RS09270		hypothetical protein
NC_011528	1769089	snp	G	C	C:850 G:0	CDS	+	369/471	123/156	synonymous_variant c.369G>C p.Val123Val	CBUK_RS09275		hypothetical protein
NC_011528	1769591	del	TAAAAAT	TAAAAT	TAAAAT:1083 TAAAAAT:0	CDS	-	300/547	100/181	frameshift_variant c.300delT p.Ter102fs	CBUK_RS09285		hypothetical protein
NC_011528	1770678	snp	A	G	G:1350 A:0	CDS	+	372/456	124/151	missense_variant c.372A>G p.Ile124Met	CBUK_RS09290		ribosomal protein S6 modification protein
NC_011528	1770899	snp	C	T	T:1268 C:0	CDS	+	141/906	47/301	synonymous_variant c.141C>T p.Thr47Thr	CBUK_RS09295		alpha-L-glutamate ligase
NC_011528	1772349	snp	A	G	G:1279 A:0	CDS	+	683/1029	228/342	missense_variant c.683A>G p.Glu228Gly	CBUK_RS09300		succinylglutamate desuccinylase
NC_011528	1772906	snp	C	T	T:600 C:0	CDS	+	57/2097	19/698	synonymous_variant c.57C>T p.Thr19Thr	CBUK_RS09305		mechanosensitive ion channel protein MscS
NC_011528	1773067	snp	A	C	C:918 A:0	CDS	+	218/2097	73/698	missense_variant c.218A>C p.Asp73Ala	CBUK_RS09305		mechanosensitive ion channel protein MscS
NC_011528	1774093	snp	T	C	C:1386 T:1	CDS	+	1244/2097	415/698	missense_variant c.1244T>C p.Leu415Pro	CBUK_RS09305		mechanosensitive ion channel protein MscS
NC_011528	1774290	snp	T	G	G:1641 T:0	CDS	+	1441/2097	481/698	missense_variant c.1441T>G p.Ser481Ala	CBUK_RS09305		mechanosensitive ion channel protein MscS
NC_011528	1775308	del	AGCG	AG	AG:1037 AGCG:0
NC_011528	1775455	snp	T	G	G:985 T:0	CDS	-	290/399	97/132	missense_variant c.290A>C p.Lys97Thr	CBUK_RS09310		hypothetical protein
NC_011528	1776324	snp	T	G	G:1622 T:0	CDS	-	67/351	23/116	missense_variant c.67A>C p.Lys23Gln	CBUK_RS09315		hypothetical protein
NC_011528	1776710	del	AATA	AA	AA:2088 AATA:0
NC_011528	1776763	snp	C	A	A:2242 C:0
NC_011528	1777974	ins	CTA	CTTA	CTTA:883 CTA:1	CDS	-	9/1131	3/376	frameshift_variant c.9_10insA p.Ser4fs	CBUK_RS09325		hypothetical protein
NC_011528	1778059	snp	T	C	C:844 T:0	CDS	-	699/813	233/270	synonymous_variant c.699A>G p.Gln233Gln	CBUK_RS09325		hypothetical protein
NC_011528	1778319	snp	A	G	G:398 A:0	CDS	-	439/813	147/270	missense_variant c.439T>C p.Tyr147His	CBUK_RS09325		hypothetical protein
NC_011528	1778976	mnp	ATG	TGT	TGT:246 ATG:2	CDS	-	59/96	19/31	missense_variant c.57_59delCATinsACA p.AsnIle19LysHis	CBUK_RS09330		hypothetical protein
NC_011528	1779445	snp	A	C	C:310 A:0	CDS	-	160/279	54/92	missense_variant c.160T>G p.Ser54Ala	CBUK_RS09340		hypothetical protein
NC_011528	1779585	snp	C	T	T:173 C:0	CDS	-	20/279	7/92	missense_variant c.20G>A p.Gly7Asp	CBUK_RS09340		hypothetical protein
NC_011528	1779722	snp	C	A	A:135 C:0
NC_011528	1779912	snp	C	T	T:261 C:0	CDS	-	1168/1217	390/404	missense_variant c.1168G>A p.Glu390Lys	CBUK_RS09345		hypothetical protein
NC_011528	1779981	snp	T	G	G:472 T:1	CDS	-	1099/1217	367/404	missense_variant c.1099A>C p.Ile367Leu	CBUK_RS09345		hypothetical protein
NC_011528	1780117	ins	ATTTTTTTC	ATTTTTTTTC	ATTTTTTTTC:604 ATTTTTTTC:5	CDS	-	955/1217	319/404	frameshift_variant c.955_956insA p.Asn321fs	CBUK_RS09345		hypothetical protein
NC_011528	1780883	snp	T	C	C:291 T:0	CDS	-	197/1217	66/404	missense_variant c.197A>G p.Glu66Gly	CBUK_RS09345		hypothetical protein
NC_011528	1781121	snp	G	A	A:238 G:1
NC_011528	1782018	snp	T	G	G:632 T:0	CDS	+	238/552	80/183	stop_lost c.238T>G p.Ter80Gluext*?	CBUK_RS09355		hypothetical protein
NC_011528	1782263	snp	G	A	A:1416 G:3	CDS	+	483/552	161/183	synonymous_variant c.483G>A p.Lys161Lys	CBUK_RS09355		hypothetical protein
NC_011528	1784544	snp	G	A	A:1050 G:0	CDS	-	1170/3012	390/1003	synonymous_variant c.1170C>T p.Arg390Arg	CBUK_RS09365		type IVa secretion system protein IcmB
NC_011528	1786107	snp	C	T	T:1715 C:0	CDS	-	315/636	105/211	synonymous_variant c.315G>A p.Gly105Gly	CBUK_RS09370		virulence protein IcmJ
NC_011528	1786197	snp	C	T	T:1874 C:0	CDS	-	225/636	75/211	synonymous_variant c.225G>A p.Gly75Gly	CBUK_RS09370		virulence protein IcmJ
NC_011528	1786935	snp	A	C	C:915 A:0
NC_011528	1787688	snp	A	G	G:1622 A:0	CDS	-	574/735	192/244	missense_variant c.574T>C p.Ser192Pro	CBUK_RS09385		type IV secretion system protein IcmG
NC_011528	1789619	snp	C	T	T:570 C:0	CDS	-	1765/3105	589/1034	missense_variant c.1765G>A p.Gly589Ser	CBUK_RS09390		hypothetical protein
NC_011528	1789786	snp	A	G	G:269 A:0	CDS	-	1598/3105	533/1034	missense_variant c.1598T>C p.Val533Ala	CBUK_RS09390		hypothetical protein
NC_011528	1790203	snp	T	G	G:448 T:0	CDS	-	1181/3105	394/1034	missense_variant c.1181A>C p.Glu394Ala	CBUK_RS09390		hypothetical protein
NC_011528	1790745	snp	A	G	G:650 A:0	CDS	-	639/3105	213/1034	synonymous_variant c.639T>C p.Thr213Thr	CBUK_RS09390		hypothetical protein
NC_011528	1791484	snp	G	T	T:861 G:0	CDS	-	939/1038	313/345	missense_variant c.939C>A p.Ser313Arg	CBUK_RS09395		type IV secretion system protein IcmK
NC_011528	1792032	snp	C	G	G:868 C:0	CDS	-	391/1038	131/345	missense_variant c.391G>C p.Ala131Pro	CBUK_RS09395		type IV secretion system protein IcmK
NC_011528	1792772	snp	T	G	G:1077 T:1	CDS	-	336/657	112/218	synonymous_variant c.336A>C p.Pro112Pro	CBUK_RS09400		type IV secretion system protein IcmL
NC_011528	1794331	snp	A	G	G:1421 A:0	CDS	-	47/639	16/212	missense_variant c.47T>C p.Leu16Pro	CBUK_RS09410		membrane protein
NC_011528	1795506	snp	A	G	G:1361 A:0	CDS	-	1260/2379	420/792	synonymous_variant c.1260T>C p.Gly420Gly	CBUK_RS09415		phosphoesterase
NC_011528	1797634	snp	T	C	C:1075 T:0	CDS	-	271/1164	91/387	missense_variant c.271A>G p.Ile91Val	CBUK_RS09420		phosphoesterase
NC_011528	1798194	snp	T	C	C:1089 T:0	CDS	-	428/717	143/238	missense_variant c.428A>G p.Asn143Ser	CBUK_RS09425		IcmQ protein
NC_011528	1799568	snp	T	C	C:1762 T:0	CDS	-	192/714	64/237	synonymous_variant c.192A>G p.Lys64Lys	CBUK_RS11215		hypothetical protein
NC_011528	1799625	snp	A	C	C:1828 A:0	CDS	-	135/714	45/237	missense_variant c.135T>G p.Asn45Lys	CBUK_RS11215		hypothetical protein
NC_011528	1799803	ins	CT	CCTT	CCTT:1610 CT:14	CDS	-	488/573	163/190	frameshift_variant c.488_489insAG p.His164fs	CBUK_RS11220		hypothetical protein
NC_011528	1800115	del	CTGCTCTTGCCATTTGTTTTTGGCATAGTCAAAGTT	CT	CT:666 CTGCTCTTGCCATTTGTTTTTGGCATAGTCAAAGTT:0	CDS	-	175/573	48/190	frameshift_variant c.142_175delAACTTTGACTATGCCAAAAACAAATGGCAAGAGC p.Asn48fs	CBUK_RS11220		hypothetical protein
NC_011528	1800246	snp	T	C	C:1358 T:0	CDS	-	46/573	16/190	missense_variant c.46A>G p.Arg16Gly	CBUK_RS11220		hypothetical protein
NC_011528	1802137	snp	G	A	A:1058 G:0	CDS	-	1028/1197	343/398	missense_variant c.1028C>T p.Ser343Phe	CBUK_RS09450		hypothetical protein
NC_011528	1804687	mnp	TT	CC	CC:206 TT:0
NC_011528	1807258	snp	A	G	G:1076 A:0	CDS	+	264/1119	88/372	synonymous_variant c.264A>G p.Thr88Thr	CBUK_RS09485		ATPase
NC_011528	1809578	complex	TGA	CGT	CGT:23 TGA:0
NC_011528	1809585	snp	A	G	G:22 A:0
NC_011528	1813432	snp	A	G	G:2572 A:0	CDS	-	313/2445	105/814	missense_variant c.313T>C p.Ser105Pro	CBUK_RS09510		hypothetical protein
NC_011528	1813484	snp	A	G	G:2603 A:1	CDS	-	261/2445	87/814	synonymous_variant c.261T>C p.Tyr87Tyr	CBUK_RS09510		hypothetical protein
NC_011528	1816039	snp	T	C	C:1974 T:0	CDS	+	695/1131	232/376	missense_variant c.695T>C p.Val232Ala	CBUK_RS09530		phosphoesterase
NC_011528	1818362	ins	TGG	TGGG	TGGG:1752 TGG:0	CDS	-	42/309	14/102	frameshift_variant c.42_43insC p.Pro16fs	CBUK_RS09545		hypothetical protein
NC_011528	1818764	snp	T	G	G:2369 T:0	CDS	-	298/552	100/183	missense_variant c.298A>C p.Lys100Gln	CBUK_RS09550		hypothetical protein
NC_011528	1820166	snp	T	C	C:1124 T:0	CDS	-	332/957	111/318	stop_lost c.332A>G p.Ter111Trpext*?	CBUK_RS09555		aldehyde oxidoreductase
NC_011528	1820246	snp	A	C	C:1387 A:0	CDS	-	252/957	84/318	synonymous_variant c.252T>G p.Ala84Ala	CBUK_RS09555		aldehyde oxidoreductase
NC_011528	1821744	snp	G	A	A:1937 G:0	CDS	+	981/1176	327/391	synonymous_variant c.981G>A p.Gln327Gln	CBUK_RS09560		hypothetical protein
NC_011528	1822683	snp	G	A	A:1496 G:4
NC_011528	1823406	snp	G	A	A:1863 G:1	CDS	+	364/964	122/320	missense_variant c.364G>A p.Asp122Asn	CBUK_RS09570		CRISPR-associated protein Cas1
NC_011528	1823537	snp	C	T	T:1854 C:0	CDS	+	495/964	165/320	synonymous_variant c.495C>T p.Arg165Arg	CBUK_RS09570		CRISPR-associated protein Cas1
NC_011528	1823602	snp	G	A	A:1641 G:0	CDS	+	560/964	187/320	missense_variant c.560G>A p.Gly187Asp	CBUK_RS09570		CRISPR-associated protein Cas1
NC_011528	1824879	snp	T	C	C:2764 T:0	CDS	+	877/3354	293/1117	stop_lost c.877T>C p.Ter293Argext*?	CBUK_RS09575		CRISPR-associated protein Cas3
NC_011528	1825333	snp	A	G	G:2411 A:0	CDS	+	1331/3354	444/1117	missense_variant c.1331A>G p.Gln444Arg	CBUK_RS09575		CRISPR-associated protein Cas3
NC_011528	1827377	snp	A	G	G:1564 A:0	CDS	+	11/1257	4/418	missense_variant c.11A>G p.Asn4Ser	CBUK_RS09580		CRISPR type I-F system protein Csy1
NC_011528	1827396	snp	A	T	T:1610 A:3	CDS	+	30/1257	10/418	missense_variant c.30A>T p.Leu10Phe	CBUK_RS09580		CRISPR type I-F system protein Csy1
NC_011528	1827498	snp	A	C	C:1991 A:1	CDS	+	132/1257	44/418	missense_variant c.132A>C p.Leu44Phe	CBUK_RS09580		CRISPR type I-F system protein Csy1
NC_011528	1830197	del	TGGGGGC	TGGGGC	TGGGGC:2953 TGGGGGC:3	CDS	+	637/1029	213/342	frameshift_variant c.637delG p.Ala213fs	CBUK_RS09590		CRISPR-associated protein Cas5
NC_011528	1831370	snp	C	T	T:471 C:0
NC_011528	1831872	del	GTTTTTTG	GTTTTTG	GTTTTTG:3086 GTTTTTTG:11
NC_011528	1832102	snp	G	A	A:3265 G:0	CDS	+	212/423	71/140	missense_variant c.212G>A p.Gly71Glu	CBUK_RS09615		type IV-A pilin protein PilA
NC_011528	1833638	snp	A	G	G:2998 A:5	CDS	+	1336/1554	446/517	missense_variant c.1336A>G p.Arg446Gly	CBUK_RS09620		type IV-A pilus assembly protein PilB
NC_011528	1834358	snp	A	G	G:2063 A:1	CDS	+	510/1054	170/350	missense_variant c.510A>G p.Ile170Met	CBUK_RS09625		type 4 fimbrial biosynthesis protein
NC_011528	1834641	snp	A	G	G:2281 A:0	CDS	+	793/1054	265/350	missense_variant c.793A>G p.Thr265Ala	CBUK_RS09625		type 4 fimbrial biosynthesis protein
NC_011528	1834691	snp	A	C	C:2639 A:0	CDS	+	843/1054	281/350	missense_variant c.843A>C p.Arg281Ser	CBUK_RS09625		type 4 fimbrial biosynthesis protein
NC_011528	1834835	snp	A	C	C:2121 A:0	CDS	+	987/1054	329/350	synonymous_variant c.987A>C p.Gly329Gly	CBUK_RS09625		type 4 fimbrial biosynthesis protein
NC_011528	1836345	snp	T	C	C:3021 T:0	CDS	+	547/600	183/199	missense_variant c.547T>C p.Cys183Arg	CBUK_RS09635	coaE	dephospho-CoA kinase
NC_011528	1841122	snp	A	C	C:1033 A:0	CDS	-	472/2742	158/913	missense_variant c.472T>G p.Leu158Val	CBUK_RS09660	secA	preprotein translocase subunit SecA
NC_011528	1842064	snp	T	G	G:1586 T:0	CDS	-	171/237	57/78	synonymous_variant c.171A>C p.Ala57Ala	CBUK_RS09670		hypothetical protein
NC_011528	1842881	snp	C	T	T:581 C:0	CDS	-	409/1080	137/359	missense_variant c.409G>A p.Glu137Lys	CBUK_RS09675		hypothetical protein
NC_011528	1843668	snp	T	C	C:1257 T:0
NC_011528	1843793	snp	C	T	T:1460 C:0	CDS	+	51/966	17/321	synonymous_variant c.51C>T p.Asn17Asn	CBUK_RS09680		hypothetical protein
NC_011528	1844819	ins	GA	GAGCAA	GAGCAA:791 GA:3	CDS	+	52/237	18/78	frameshift_variant c.51_52insCAAG p.Glu18fs	CBUK_RS09685		hypothetical protein
NC_011528	1845408	snp	T	G	G:1451 T:0	CDS	-	817/912	273/303	missense_variant c.817A>C p.Lys273Gln	CBUK_RS09690		UDP-3-O-[3-hydroxymyristoyl] N-acetylglucosamine deacetylase
NC_011528	1846717	snp	G	A	A:1359 G:0	CDS	-	828/1161	276/386	synonymous_variant c.828C>T p.Phe276Phe	CBUK_RS09695		peptidase M23
NC_011528	1847662	snp	C	A	A:691 C:0	CDS	-	1137/1233	379/410	synonymous_variant c.1137G>T p.Gly379Gly	CBUK_RS09700		cell division protein FtsA
NC_011528	1849081	ins	CT	CTAT	CTAT:514 CT:7	CDS	+	95/619	32/205	frameshift_variant c.94_95insAT p.Ser32fs	CBUK_RS09705		carbonate dehydratase
NC_011528	1854625	snp	A	C	C:1504 A:0	CDS	-	659/864	220/287	missense_variant c.659T>G p.Ile220Ser	CBUK_RS09735		hypothetical protein
NC_011528	1855663	snp	T	C	C:1719 T:0	CDS	-	791/1119	264/372	missense_variant c.791A>G p.His264Arg	CBUK_RS09740		cell division protein FtsW
NC_011528	1856376	snp	T	C	C:1833 T:0	CDS	-	78/1119	26/372	synonymous_variant c.78A>G p.Gly26Gly	CBUK_RS09740		cell division protein FtsW
NC_011528	1859014	snp	T	C	C:1244 T:0	CDS	-	421/983	141/326	missense_variant c.421A>G p.Ser141Gly	CBUK_RS09750		hypothetical protein
NC_011528	1862135	complex	TCA	CCG	CCG:1558 TCA:0	CDS	-	104/1341	34/446	missense_variant c.102_104delTGAinsCGG p.ProAsp34ProGly	CBUK_RS09765		UDP-N-acetylmuramoyl-tripeptide--D-alanyl-D- alanine ligase
NC_011528	1862149	snp	C	G	G:1685 C:0	CDS	-	90/1341	30/446	synonymous_variant c.90G>C p.Arg30Arg	CBUK_RS09765		UDP-N-acetylmuramoyl-tripeptide--D-alanyl-D- alanine ligase
NC_011528	1863782	snp	T	G	G:1669 T:0	CDS	-	252/279	84/92	synonymous_variant c.252A>C p.Pro84Pro	CBUK_RS09775		membrane protein
NC_011528	1863850	snp	T	A	A:1350 T:0	CDS	-	184/279	62/92	missense_variant c.184A>T p.Thr62Ser	CBUK_RS09775		membrane protein
NC_011528	1865264	snp	C	T	T:1491 C:0	CDS	+	960/1377	320/458	synonymous_variant c.960C>T p.Leu320Leu	CBUK_RS09785		hypothetical protein
NC_011528	1867508	snp	T	G	G:2173 T:0	CDS	-	177/348	59/115	synonymous_variant c.177A>C p.Thr59Thr	CBUK_RS09795		cell division protein FtsL
NC_011528	1869501	snp	C	T	T:1305 C:0	CDS	-	233/483	78/160	missense_variant c.233G>A p.Arg78Lys	CBUK_RS09810		nucleotide-binding protein
NC_011528	1869539	snp	G	A	A:1298 G:1	CDS	-	195/483	65/160	synonymous_variant c.195C>T p.Asn65Asn	CBUK_RS09810		nucleotide-binding protein
NC_011528	1869916	del	ATT	AT	AT:1313 ATT:13	CDS	+	34/214	12/70	frameshift_variant&stop_lost c.34delT p.Ter12fs	CBUK_RS09815		hypothetical protein
NC_011528	1870852	snp	A	G	G:978 A:0	CDS	-	312/1029	104/342	synonymous_variant c.312T>C p.Arg104Arg	CBUK_RS09820	tdh	L-threonine 3-dehydrogenase
NC_011528	1871448	snp	T	C	C:1174 T:0	CDS	-	947/1191	316/396	missense_variant c.947A>G p.Asp316Gly	CBUK_RS09825		2-amino-3-ketobutyrate CoA ligase
NC_011528	1871513	snp	A	G	G:1159 A:0	CDS	-	882/1191	294/396	synonymous_variant c.882T>C p.Gly294Gly	CBUK_RS09825		2-amino-3-ketobutyrate CoA ligase
NC_011528	1874027	snp	T	C	C:939 T:0	CDS	-	72/804	24/267	synonymous_variant c.72A>G p.Lys24Lys	CBUK_RS09840		membrane protein
NC_011528	1874171	snp	T	G	G:1045 T:0	CDS	-	597/657	199/218	synonymous_variant c.597A>C p.Leu199Leu	CBUK_RS09845		methionine ABC transporter permease
NC_011528	1875173	snp	T	C	C:1321 T:0	CDS	-	619/1056	207/351	missense_variant c.619A>G p.Ile207Val	CBUK_RS09850		methionine ABC transporter ATP-binding protein
NC_011528	1875695	snp	T	C	C:1333 T:0	CDS	-	97/1056	33/351	missense_variant c.97A>G p.Met33Val	CBUK_RS09850		methionine ABC transporter ATP-binding protein
NC_011528	1877902	ins	TAG	TAAG	TAAG:1001 TAG:1	CDS	+	1625/1635	542/544	frameshift_variant c.1624dupA p.Ser542fs	CBUK_RS09860		membrane protein
NC_011528	1878685	snp	T	G	G:1380 T:0	CDS	+	701/1443	234/480	missense_variant c.701T>G p.Ile234Ser	CBUK_RS09865		peptidase M20
NC_011528	1881182	snp	T	G	G:1332 T:1	CDS	+	1487/1611	496/536	missense_variant c.1487T>G p.Ile496Arg	CBUK_RS09875		L-aspartate oxidase
NC_011528	1884097	snp	A	T	T:2191 A:0	CDS	-	291/756	97/251	synonymous_variant c.291T>A p.Val97Val	CBUK_RS09915		CDP-diacylglycerol--serine O-phosphatidyltransferase
NC_011528	1885703	snp	C	T	T:1371 C:0	CDS	+	855/1176	285/391	synonymous_variant c.855C>T p.Ala285Ala	CBUK_RS09925		cardiolipin synthetase
NC_011528	1886487	snp	G	C	C:2069 G:0	CDS	-	490/969	164/322	missense_variant c.490C>G p.Gln164Glu	CBUK_RS09930		sodium-calcium exchanger
NC_011528	1887690	snp	C	G	G:1508 C:0	CDS	-	1863/2580	621/859	synonymous_variant c.1863G>C p.Ala621Ala	CBUK_RS09935		chaperone protein ClpB
NC_011528	1888762	snp	C	T	T:1689 C:0	CDS	-	791/2580	264/859	missense_variant c.791G>A p.Arg264Lys	CBUK_RS09935		chaperone protein ClpB
NC_011528	1888896	snp	T	C	C:1318 T:0	CDS	-	657/2580	219/859	synonymous_variant c.657A>G p.Leu219Leu	CBUK_RS09935		chaperone protein ClpB
NC_011528	1890519	snp	G	T	T:1214 G:0	CDS	-	908/918	303/305	missense_variant c.908C>A p.Thr303Lys	CBUK_RS09945		tol-pal system protein YbgF
NC_011528	1892546	snp	T	C	C:995 T:0	CDS	-	778/1314	260/437	missense_variant c.778A>G p.Ser260Gly	CBUK_RS09955		translocation protein TolB
NC_011528	1893386	snp	T	C	C:1418 T:1
NC_011528	1894454	snp	T	G	G:1292 T:0	CDS	-	498/810	166/269	missense_variant c.498A>C p.Gln166His	CBUK_RS09970		cell envelope integrity/translocation protein TolA
NC_011528	1896550	snp	T	G	G:2407 T:0	CDS	-	514/1944	172/647	missense_variant c.514A>C p.Ile172Leu	CBUK_RS09975		phosphoglycerol transferase
NC_011528	1898159	ins	CC	CCCCTCTCCTTAAC	CCCCTCTCCTTAAC:1411 CC:5
NC_011528	1899329	snp	G	A	A:1441 G:0	CDS	-	823/1908	275/635	missense_variant c.823C>T p.His275Tyr	CBUK_RS09990		sulfatase
NC_011528	1902338	snp	T	G	G:1785 T:1	CDS	-	922/990	308/329	missense_variant c.922A>C p.Thr308Pro	CBUK_RS10005		heavy metal transporter
NC_011528	1903670	snp	T	C	C:775 T:0	CDS	-	557/792	186/263	missense_variant c.557A>G p.Asn186Ser	CBUK_RS10010		membrane protein
NC_011528	1903890	snp	C	G	G:1109 C:0	CDS	-	337/792	113/263	missense_variant c.337G>C p.Glu113Gln	CBUK_RS10010		membrane protein
NC_011528	1905112	ins	GT	GTTAT	GTTAT:1436 GT:38	CDS	-	463/1260	155/419	conservative_inframe_insertion c.463_464insATA p.Asp155_Asp156insAsn	CBUK_RS10015		ubiquinone biosynthesis hydroxylase UbiH
NC_011528	1906683	snp	G	A	A:1288 G:0	CDS	-	113/1233	38/410	missense_variant c.113C>T p.Ser38Leu	CBUK_RS10020		2-octaprenyl-3-methyl-6-methoxy-1,4-benzoquinol hydroxylase
NC_011528	1908614	snp	G	T	T:2047 G:0	CDS	+	1542/1824	514/607	synonymous_variant c.1542G>T p.Gly514Gly	CBUK_RS10030		peptidase M24
NC_011528	1915238	snp	A	C	C:1848 A:0	CDS	-	914/2133	305/710	missense_variant c.914T>G p.Leu305Trp	CBUK_RS10060		hypothetical protein
NC_011528	1916738	snp	C	T	T:352 C:0	CDS	-	577/1065	193/354	missense_variant c.577G>A p.Glu193Lys	CBUK_RS10065		ferrochelatase
NC_011528	1920254	snp	T	C	C:2338 T:0	CDS	-	396/1140	132/379	synonymous_variant c.396A>G p.Pro132Pro	CBUK_RS10085		mannose-1-phosphate guanyltransferase
NC_011528	1924631	snp	G	T	T:2463 G:0	CDS	-	70/603	24/200	missense_variant c.70C>A p.Gln24Lys	CBUK_RS10105		hypothetical protein
NC_011528	1924821	snp	A	C	C:2684 A:0	CDS	-	489/585	163/194	missense_variant c.489T>G p.Phe163Leu	CBUK_RS10110		hypothetical protein
NC_011528	1925202	snp	T	C	C:3095 T:0	CDS	-	108/585	36/194	synonymous_variant c.108A>G p.Arg36Arg	CBUK_RS10110		hypothetical protein
NC_011528	1925672	ins	GAT	GAAT	GAAT:1795 GAT:0	CDS	+	257/748	86/248	frameshift_variant c.256dupA p.Ile86fs	CBUK_RS10115		endopeptidase IV
NC_011528	1925871	ins	CGGGGGGC	CGGGGGGGC	CGGGGGGGC:2852 CGGGGGGC:6	CDS	+	461/748	154/248	frameshift_variant c.460dupG p.Ala154fs	CBUK_RS10115		endopeptidase IV
NC_011528	1926528	snp	G	T	T:3247 G:0	CDS	+	294/558	98/185	synonymous_variant c.294G>T p.Leu98Leu	CBUK_RS10120		chorismate--pyruvate lyase
NC_011528	1926808	snp	C	G	G:3015 C:0	CDS	+	24/864	8/287	missense_variant c.24C>G p.Ile8Met	CBUK_RS10125	ubiA	4-hydroxybenzoate octaprenyltransferase
NC_011528	1927220	snp	A	G	G:3802 A:3	CDS	+	436/864	146/287	missense_variant c.436A>G p.Ile146Val	CBUK_RS10125	ubiA	4-hydroxybenzoate octaprenyltransferase
NC_011528	1927402	snp	C	T	T:3946 C:1	CDS	+	618/864	206/287	synonymous_variant c.618C>T p.Gly206Gly	CBUK_RS10125	ubiA	4-hydroxybenzoate octaprenyltransferase
NC_011528	1927685	snp	C	G	G:3150 C:0
NC_011528	1928458	snp	T	C	C:3945 T:0	CDS	+	699/1851	233/616	synonymous_variant c.699T>C p.Ser233Ser	CBUK_RS10130		channel protein TolC
NC_011528	1929191	snp	T	C	C:2827 T:0	CDS	+	1432/1851	478/616	missense_variant c.1432T>C p.Ser478Pro	CBUK_RS10130		channel protein TolC
NC_011528	1929523	snp	T	G	G:1473 T:0	CDS	+	1764/1851	588/616	missense_variant c.1764T>G p.Cys588Trp	CBUK_RS10130		channel protein TolC
NC_011528	1931669	snp	G	A	A:2614 G:0	CDS	+	1123/1238	375/411	missense_variant c.1123G>A p.Glu375Lys	CBUK_RS10140		hypothetical protein
NC_011528	1932807	ins	CAAAGAAAAAATA	CAAAGAAAAAATAAAGAAAAAATA	CAAAGAAAAAATAAAGAAAAAATA:493 CAAAGAAAAAATA:2	CDS	+	1020/1509	340/502	frameshift_variant c.1009_1019dupAAAAATAAAGA p.Ser341fs	CBUK_RS10145		molecular chaperone DnaJ
NC_011528	1933150	snp	A	G	G:1810 A:0	CDS	+	1346/1509	449/502	missense_variant c.1346A>G p.Asp449Gly	CBUK_RS10145		molecular chaperone DnaJ
NC_011528	1934029	snp	G	A	A:1772 G:0	CDS	-	545/1275	182/424	missense_variant c.545C>T p.Ala182Val	CBUK_RS10150		3-deoxy-D-manno-octulosonic acid transferase
NC_011528	1934985	snp	T	C	C:2369 T:0	CDS	+	279/1911	93/636	synonymous_variant c.279T>C p.Val93Val	CBUK_RS10155		DNA topoisomerase IV subunit B
NC_011528	1935311	snp	T	C	C:2224 T:0	CDS	+	605/1911	202/636	missense_variant c.605T>C p.Leu202Pro	CBUK_RS10155		DNA topoisomerase IV subunit B
NC_011528	1935865	snp	T	C	C:2464 T:1	CDS	+	1159/1911	387/636	missense_variant c.1159T>C p.Cys387Arg	CBUK_RS10155		DNA topoisomerase IV subunit B
NC_011528	1935909	snp	C	T	T:2668 C:1	CDS	+	1203/1911	401/636	synonymous_variant c.1203C>T p.Pro401Pro	CBUK_RS10155		DNA topoisomerase IV subunit B
NC_011528	1936818	snp	T	A	A:4057 T:0	CDS	+	13/375	5/124	missense_variant c.13T>A p.Cys5Ser	CBUK_RS10160		sulfurtransferase
NC_011528	1937683	snp	T	G	G:1944 T:0	CDS	-	483/594	161/197	synonymous_variant c.483A>C p.Pro161Pro	CBUK_RS10170		5-formyltetrahydrofolate cyclo-ligase
NC_011528	1937867	snp	G	A	A:2077 G:0	CDS	-	299/594	100/197	missense_variant c.299C>T p.Thr100Ile	CBUK_RS10170		5-formyltetrahydrofolate cyclo-ligase
NC_011528	1938321	snp	G	T	T:2302 G:0
NC_011528	1938945	snp	T	C	C:1951 T:0
NC_011528	1940977	snp	G	T	T:1422 G:0	CDS	+	318/2111	106/702	synonymous_variant c.318G>T p.Thr106Thr	CBUK_RS10195		hypothetical protein
NC_011528	1941258	snp	T	C	C:1644 T:0	CDS	+	599/2111	200/702	missense_variant c.599T>C p.Val200Ala	CBUK_RS10195		hypothetical protein
NC_011528	1941908	snp	A	G	G:1624 A:0	CDS	+	1249/2111	417/702	missense_variant c.1249A>G p.Lys417Glu	CBUK_RS10195		hypothetical protein
NC_011528	1942223	snp	T	C	C:2214 T:3	CDS	+	1564/2111	522/702	missense_variant c.1564T>C p.Ser522Pro	CBUK_RS10195		hypothetical protein
NC_011528	1942633	ins	TGGGGGA	TGGGGGGA	TGGGGGGA:1421 TGGGGGA:4	CDS	+	1980/2111	660/702	frameshift_variant c.1979dupG p.Ser662fs	CBUK_RS10195		hypothetical protein
NC_011528	1943307	snp	C	T	T:1474 C:1	CDS	-	268/834	90/277	missense_variant c.268G>A p.Val90Met	CBUK_RS10200		N5-glutamine S-adenosyl-L-methionine-dependent methyltransferase
NC_011528	1946270	snp	A	C	C:1730 A:0	CDS	+	294/1230	98/409	synonymous_variant c.294A>C p.Val98Val	CBUK_RS10215		Bcr/CflA family drug resistance efflux transporter
NC_011528	1946650	ins	CTA	CTTA	CTTA:1155 CTA:1	CDS	+	676/1230	226/409	frameshift_variant c.675dupT p.Ile226fs	CBUK_RS10215		Bcr/CflA family drug resistance efflux transporter
NC_011528	1946738	snp	G	C	C:2009 G:0	CDS	+	762/1230	254/409	missense_variant c.762G>C p.Lys254Asn	CBUK_RS10215		Bcr/CflA family drug resistance efflux transporter
NC_011528	1947220	snp	G	A	A:2541 G:1	CDS	-	318/354	106/117	synonymous_variant c.318C>T p.Asp106Asp	CBUK_RS10220		diguanylate cyclase
NC_011528	1949116	snp	T	G	G:774 T:0
NC_011528	1952038	mnp	GC	TT	TT:1912 GC:0	CDS	-	202/1098	67/365	missense_variant c.201_202delGCinsAA p.LeuPro67LeuThr	CBUK_RS10265		phosphotransferase
NC_011528	1952946	snp	C	T	T:1447 C:0	CDS	+	726/2613	242/870	synonymous_variant c.726C>T p.Val242Val	CBUK_RS10270		LPS-assembly protein LptD
NC_011528	1953434	snp	A	G	G:1756 A:0	CDS	+	1214/2613	405/870	missense_variant c.1214A>G p.Gln405Arg	CBUK_RS10270		LPS-assembly protein LptD
NC_011528	1954106	snp	A	G	G:1166 A:0	CDS	+	1886/2613	629/870	missense_variant c.1886A>G p.Asp629Gly	CBUK_RS10270		LPS-assembly protein LptD
NC_011528	1956867	snp	C	T	T:809 C:0
NC_011528	1957195	snp	C	T	T:583 C:0	CDS	+	284/777	95/258	missense_variant c.284C>T p.Ala95Val	CBUK_RS10285		ribosomal RNA small subunit methyltransferase A
NC_011528	1957809	snp	C	T	T:1336 C:0	CDS	+	9/435	3/144	synonymous_variant c.9C>T p.Tyr3Tyr	CBUK_RS10290		universal stress protein A
NC_011528	1958336	snp	A	C	C:470 A:0
NC_011528	1961353	snp	G	C	C:1513 G:1	CDS	+	815/876	272/291	missense_variant c.815G>C p.Gly272Ala	CBUK_RS10310		bis(5'-nucleosyl)-tetraphosphatase symmetrical
NC_011528	1961766	ins	CAAGTAG	CAAGTAAAGTAG	CAAGTAAAGTAG:365 CAAGTAG:0
NC_011528	1961787	snp	G	C	C:359 G:0
NC_011528	1965018	snp	G	A	A:1864 G:1
NC_011528	1965196	snp	A	G	G:2765 A:1
NC_011528	1966650	snp	T	C	C:2302 T:0	CDS	-	445/945	149/314	missense_variant c.445A>G p.Met149Val	CBUK_RS10360		methionyl-tRNA formyltransferase
NC_011528	1967696	snp	G	A	A:1492 G:0	CDS	+	379/891	127/296	missense_variant c.379G>A p.Ala127Thr	CBUK_RS10365		DNA processing protein DprA
NC_011528	1970694	snp	A	C	C:1375 A:0	CDS	+	2008/2298	670/765	missense_variant c.2008A>C p.Met670Leu	CBUK_RS10375		DNA topoisomerase I
NC_011528	1972327	snp	G	A	A:2015 G:2
NC_011528	1972471	snp	T	C	C:1892 T:0
NC_011528	1974545	snp	G	A	A:1088 G:0	CDS	-	712/1278	238/425	synonymous_variant c.712C>T p.Leu238Leu	CBUK_RS10405		two-component system sensor histidine kinase
NC_011528	1975563	snp	A	G	G:1669 A:0	CDS	-	428/738	143/245	missense_variant c.428T>C p.Val143Ala	CBUK_RS10410		two-component system response regulator
NC_011528	1976272	snp	A	G	G:312 A:0	CDS	-	955/1188	319/395	missense_variant c.955T>C p.Phe319Leu	CBUK_RS10415		hypothetical protein
NC_011528	1976342	snp	C	G	G:262 C:0	CDS	-	885/1188	295/395	missense_variant c.885G>C p.Lys295Asn	CBUK_RS10415		hypothetical protein
NC_011528	1976461	snp	G	T	T:486 G:0	CDS	-	766/1188	256/395	missense_variant c.766C>A p.Leu256Ile	CBUK_RS10415		hypothetical protein
NC_011528	1977190	snp	G	A	A:1935 G:0	CDS	-	37/1188	13/395	missense_variant c.37C>T p.Arg13Trp	CBUK_RS10415		hypothetical protein
NC_011528	1978341	snp	G	A	A:1654 G:0	CDS	+	952/1761	318/586	missense_variant c.952G>A p.Gly318Arg	CBUK_RS10420	argS	arginyl-tRNA synthetase
NC_011528	1979549	snp	T	C	C:1516 T:0	CDS	+	385/1317	129/438	missense_variant c.385T>C p.Cys129Arg	CBUK_RS10425		hypothetical protein
NC_011528	1980815	snp	A	G	G:870 A:0
[truncated: 167 more rows]
